# Supplementary material for: Crystal structure of aqua[N-(2-oxidobenzyl-κO)-l-leucinato-κ2 N,O](1,10-phenanthroline-κ2 N,N′)­nickel(II) penta­hydrate
Source: Acta Crystallogr E Crystallogr Commun. 2015 Jan 21;71(Pt 2):195–8. doi: 10.1107/S2056989015001085 (PMC4384555; doi:10.1107/S2056989015001085)
Supplement: Supplementary file 1 [file e-71-00195-sup1.cif]

##############################################################################
#                                                                            #
# This CIF contains the data in a paper accepted for publication in          #
# Acta Crystallographica Section E. It conforms to the requirements of       #
# Notes for Authors for Acta Crystallographica Section E, and has been       #
# peer reviewed under the auspices of the IUCr Commission on Journals.       #
#                                                                            #
# Full details of the Crystallographic Information File format               #
# are given in the paper "The Crystallographic Information File (CIF):       #
# a New Standard Archive File for Crystallography" by S. R. Hall, F. H.      #
# Allen and I. D. Brown [Acta Cryst. (1991), A47, 655-685].                  #
#                                                                            #
# The current version of the core CIF dictionary is obtainable from          #
# ftp://ftp.iucr.org/pub/cif_core.dic.                                       #
#                                                                            #
# Software is freely available for graphical display of the structure(s)     #
# in this CIF. For information consult the CIF software page                 #
# http://www.iucr.org/resources/cif/software.                                #
#                                                                            #
# This file may be used for bona fide research purposes within the           #
# scientific community so long as proper attribution is given to the journal # 
# article from which it was obtained.                                        #
#                                                                            #
##############################################################################
data_global
_audit_creation_method     'SHELXL97 (Sheldrick, 2008)'
_journal_date_recd_electronic     2015-01-02
_journal_date_accepted     2015-01-19
_journal_name_full     'Acta Crystallographica, Section E'
_journal_year     2015
_journal_volume     71
_journal_issue      2
_journal_page_first     195
_journal_page_last     198
_journal_paper_category     GM
_journal_paper_doi     10.1107/S2056989015001085
_journal_coeditor_code     FF2134
_publ_contact_author_name     'Dr Natalia O.Sharkina'
_publ_contact_author_address
;
National Taras Shevchenko University,
Department of Chemistry,
Volodymyrska str. 64, 01601 Kyiv, Ukraine,
;
_publ_contact_author_email     ' nsharkina@ukr.net'
_publ_contact_author_fax      380442393293
_publ_contact_author_phone      380442393293
_publ_section_title
;\
Crystal structure of
aqua[<i>N</i>-(2-oxidobenzyl-\k<i>O</i>)-<i>L</i>-leucinato-\
\k^2^<i>N</i>,<i>O</i>](1,10-phenanthroline-<i>N</i>,<i>N</i>')nickel(II)
pentahydrate
;
loop_
    _publ_author_name
    _publ_author_footnote
    _publ_author_address
    'Faizi, Md. Serajul Haque' .
;
Department of Chemistry,
Indian Institute of Technology Kanpur,
Kanpur, UP 208 016,
India
;
    'Sharkina, Natalia O.' .
;
National Taras Shevchenko University,
Department of Chemistry,
Volodymyrska str. 64, 01601 Kyiv,
Ukraine
;
_publ_section_synopsis
;
The Ni^II^ atom in the title compound is in a distorted octahedral coordination
geometry with two N atoms of the phenanthroline ligand, two O and one N atom
of the 2-[(2-hydroxybenzyl)amino]-4-methylpentanoic acid ligand and one water
molecule. In the crystal, the complex molecules and solvate water molecules
are associated <i>via</i>  O---H...O hydrogen bonds into a three-dimensional
network.
;
data_I
_audit_creation_method     SHELXL-97
_chemical_name_systematic
;\
Aqua[<i>N</i>-(2-oxidobenzyl-\k<i>O</i>)-<i>L</i>-leucinato-\
\k^2^<i>N</i>,<i>O</i>](1,10-phenanthroline-<i>N</i>,<i>N</i>')nickel(II)
pentahydrate
;
_chemical_name_common     ?
_chemical_formula_moiety     'C25 H27 N3 Ni O4, 5(H2 O)'
_chemical_formula_sum     'C25 H37 N3 Ni O9'
_chemical_formula_iupac     '[Ni (C13 H17 N O3) (C12 H8 N2) (H2 O)] , 5H2 O'
_chemical_formula_weight     582.29
_chemical_melting_point     ?
_symmetry_cell_setting     orthorhombic
_symmetry_space_group_name_H-M     'P 21 21 21'
_symmetry_space_group_name_Hall     'P 2ac 2ab'
loop_
    _symmetry_equiv_pos_as_xyz
    'x, y, z'
    '-x+1/2, -y, z+1/2'
    '-x, y+1/2, -z+1/2'
    'x+1/2, -y+1/2, -z'
_cell_length_a     11.7968(2)
_cell_length_b     14.8290(3)
_cell_length_c     16.1406(3)
_cell_angle_alpha     90.00
_cell_angle_beta     90.00
_cell_angle_gamma     90.00
_cell_volume     2823.55(9)
_cell_formula_units_Z     4
_cell_measurement_reflns_used     1399
_cell_measurement_theta_min     2.61
_cell_measurement_theta_max     28.63
_cell_measurement_temperature     100(2)
_exptl_crystal_description     block
_exptl_crystal_colour     green
_exptl_crystal_size_max     0.30
_exptl_crystal_size_mid     0.21
_exptl_crystal_size_min     0.15
_exptl_crystal_density_diffrn     1.370
_exptl_crystal_density_meas     ?
_exptl_crystal_density_method     'not measured'
_exptl_crystal_F_000     1232
_exptl_absorpt_coefficient_mu     0.741
_exptl_absorpt_correction_type     multi-scan
_exptl_absorpt_process_details
;
(SADABS; Bruker, 2001)
;
_exptl_absorpt_correction_T_min     0.8034
_exptl_absorpt_correction_T_max     0.8647
_exptl_special_details     ?
_diffrn_ambient_temperature     100(2)
_diffrn_radiation_type     MoK\a
_diffrn_radiation_wavelength     0.71073
_diffrn_radiation_source     'fine-focus sealed tube'
_diffrn_radiation_monochromator     graphite
_diffrn_measurement_device_type     'Bruker SMART APEX CCD diffractometer'
_diffrn_measurement_method     \w
_diffrn_detector_area_resol_mean     ?
_diffrn_reflns_number     29541
_diffrn_reflns_av_R_equivalents     0.0244
_diffrn_reflns_av_sigmaI/netI     0.0229
_diffrn_reflns_theta_min     2.87
_diffrn_reflns_theta_max     25.50
_diffrn_reflns_theta_full     25.50
_diffrn_measured_fraction_theta_max     0.996
_diffrn_measured_fraction_theta_full     0.996
_diffrn_reflns_limit_h_min     -14
_diffrn_reflns_limit_h_max     14
_diffrn_reflns_limit_k_min     -17
_diffrn_reflns_limit_k_max     17
_diffrn_reflns_limit_l_min     -19
_diffrn_reflns_limit_l_max     19
_refine_special_details
;
 Refinement of F^2^ against ALL reflections.  The weighted R-factor wR and
 goodness of fit S are based on F^2^, conventional R-factors R are based
 on F, with F set to zero for negative F^2^. The threshold expression of
 F^2^ > 2sigma(F^2^) is used only for calculating R-factors(gt) etc. and is
 not relevant to the choice of reflections for refinement.  R-factors based
 on F^2^ are statistically about twice as large as those based on F, and R-
 factors based on ALL data will be even larger.
;
_reflns_number_total     5240
_reflns_number_gt     5046
_reflns_threshold_expression     >2sigma(I)
_refine_ls_structure_factor_coef     Fsqd
_refine_ls_matrix_type     full
_refine_ls_R_factor_all     0.0229
_refine_ls_R_factor_gt     0.0215
_refine_ls_wR_factor_gt     0.0564
_refine_ls_wR_factor_ref     0.0573
_refine_ls_goodness_of_fit_ref     1.032
_refine_ls_restrained_S_all     1.032
_refine_ls_number_reflns     5240
_refine_ls_number_parameters     347
_refine_ls_number_restraints     0
_refine_ls_hydrogen_treatment     mixed
_refine_ls_weighting_scheme     calc
_refine_ls_weighting_details
         'calc w=1/[\s^2^(Fo^2^)+(0.0322P)^2^+0.3183P] where P=(Fo^2^+2Fc^2^)/3'
_atom_sites_solution_hydrogens     geom
_atom_sites_solution_primary     direct
_atom_sites_solution_secondary     difmap
_refine_ls_shift/su_max     0.001
_refine_ls_shift/su_mean     0.000
_refine_diff_density_max     0.219
_refine_diff_density_min     -0.235
_refine_ls_extinction_method     none
_refine_ls_extinction_coef     ?
_refine_ls_abs_structure_details
;
(Flack, 1983), 2291 Friedel pairs
;
_refine_ls_abs_structure_Flack     0.008(7)
loop_
    _atom_type_symbol
    _atom_type_description
    _atom_type_scat_dispersion_real
    _atom_type_scat_dispersion_imag
    _atom_type_scat_source
    'C' 'C' 0.0033 0.0016
                         'International Tables Vol C Tables 4.2.6.8 and 6.1.1.4'
    'H' 'H' 0.0000 0.0000
                         'International Tables Vol C Tables 4.2.6.8 and 6.1.1.4'
    'N' 'N' 0.0061 0.0033
                         'International Tables Vol C Tables 4.2.6.8 and 6.1.1.4'
    'O' 'O' 0.0106 0.0060
                         'International Tables Vol C Tables 4.2.6.8 and 6.1.1.4'
    'Ni' 'Ni' 0.3393 1.1124
                         'International Tables Vol C Tables 4.2.6.8 and 6.1.1.4'
_computing_data_collection
;
SMART (Bruker, 2003)
;
_computing_cell_refinement
;
SAINT (Bruker, 2003)
;
_computing_data_reduction
;
SAINT (Bruker, 2003)
;
_computing_structure_solution
;
SIR97 (Altomare <i>et al.</i>, 1999)
;
_computing_structure_refinement
;
SHELXL97 (Sheldrick, 2015)
;
_computing_molecular_graphics
;
DIAMOND (Brandenburg & Putz, 2006)
;
_computing_publication_material
;
DIAMOND (Brandenburg & Putz, 2006)
;
loop_
    _atom_site_type_symbol
    _atom_site_label
    _atom_site_fract_x
    _atom_site_fract_y
    _atom_site_fract_z
    _atom_site_U_iso_or_equiv
    _atom_site_adp_type
    _atom_site_calc_flag
    _atom_site_refinement_flags
    _atom_site_occupancy
    _atom_site_symmetry_multiplicity
    _atom_site_disorder_assembly
    _atom_site_disorder_group
    C C1 0.67912(16) 0.00202(12) 0.88437(13) 0.0487(5) Uani d . 1 1 . .
    H H1 0.6018 0.0137 0.8809 0.058 Uiso calc R 1 1 . .
    C C2 0.71452(18) -0.07817(13) 0.92143(13) 0.0558(5) Uani d . 1 1 . .
    H H2 0.6614 -0.1186 0.9422 0.067 Uiso calc R 1 1 . .
    C C3 0.82686(17) -0.09691(13) 0.92708(13) 0.0522(5) Uani d . 1 1 . .
    H H3 0.8514 -0.1496 0.9526 0.063 Uiso calc R 1 1 . .
    C C4 0.90610(15) -0.03549(12) 0.89372(11) 0.0422(4) Uani d . 1 1 . .
    C C5 1.02594(17) -0.04941(14) 0.89504(13) 0.0553(5) Uani d . 1 1 . .
    H H5 1.0550 -0.1010 0.9200 0.066 Uiso calc R 1 1 . .
    C C6 1.09760(17) 0.01069(15) 0.86086(14) 0.0573(5) Uani d . 1 1 . .
    H H6 1.1752 -0.0002 0.8625 0.069 Uiso calc R 1 1 . .
    C C7 1.05636(15) 0.09111(13) 0.82204(11) 0.0442(4) Uani d . 1 1 . .
    C C8 1.12618(17) 0.15465(15) 0.78282(14) 0.0576(5) Uani d . 1 1 . .
    H H8 1.2044 0.1468 0.7819 0.069 Uiso calc R 1 1 . .
    C C9 1.07804(18) 0.22823(16) 0.74592(15) 0.0589(5) Uani d . 1 1 . .
    H H9 1.1231 0.2701 0.7184 0.071 Uiso calc R 1 1 . .
    C C10 0.96122(16) 0.24002(13) 0.74975(13) 0.0481(4) Uani d . 1 1 . .
    H H10 0.9299 0.2907 0.7246 0.058 Uiso calc R 1 1 . .
    C C11 0.93931(14) 0.10790(11) 0.82141(9) 0.0346(3) Uani d . 1 1 . .
    C C12 0.86278(14) 0.04341(10) 0.85744(10) 0.0339(3) Uani d . 1 1 . .
    C C13 0.48304(14) 0.24458(11) 0.83796(11) 0.0386(4) Uani d . 1 1 . .
    C C14 0.39435(15) 0.28423(13) 0.79308(14) 0.0514(4) Uani d . 1 1 . .
    H H14 0.3766 0.2628 0.7405 0.062 Uiso calc R 1 1 . .
    C C15 0.33276(18) 0.35528(15) 0.82648(16) 0.0643(6) Uani d . 1 1 . .
    H H15 0.2743 0.3811 0.7959 0.077 Uiso calc R 1 1 . .
    C C16 0.35715(19) 0.38806(15) 0.90432(16) 0.0649(6) Uani d . 1 1 . .
    H H16 0.3146 0.4348 0.9269 0.078 Uiso calc R 1 1 . .
    C C17 0.44555(17) 0.35059(14) 0.94819(13) 0.0539(5) Uani d . 1 1 . .
    H H17 0.4632 0.3735 1.0002 0.065 Uiso calc R 1 1 . .
    C C18 0.50909(15) 0.27931(12) 0.91669(11) 0.0415(4) Uani d . 1 1 . .
    C C19 0.60869(16) 0.24162(13) 0.96300(11) 0.0462(4) Uani d . 1 1 . .
    H H19A 0.6129 0.2693 1.0174 0.055 Uiso calc R 1 1 . .
    H H19B 0.5987 0.1772 0.9705 0.055 Uiso calc R 1 1 . .
    C C20 0.73468(15) 0.35627(11) 0.90083(11) 0.0388(4) Uani d . 1 1 . .
    H H20 0.6897 0.3914 0.9404 0.047 Uiso calc R 1 1 . .
    C C21 0.69476(13) 0.37869(10) 0.81280(11) 0.0362(3) Uani d . 1 1 . .
    C C22 0.86072(17) 0.37934(13) 0.91303(12) 0.0471(4) Uani d . 1 1 . .
    H H22A 0.8783 0.3737 0.9715 0.056 Uiso calc R 1 1 . .
    H H22B 0.9055 0.3346 0.8838 0.056 Uiso calc R 1 1 . .
    C C23 0.89868(19) 0.47278(15) 0.88411(13) 0.0598(6) Uani d . 1 1 . .
    H H23 0.8787 0.4785 0.8254 0.072 Uiso calc R 1 1 . .
    C C24 1.0279(3) 0.4786(2) 0.8908(2) 0.1145(13) Uani d . 1 1 . .
    H H24A 1.0527 0.5372 0.8730 0.172 Uiso calc R 1 1 . .
    H H24B 1.0617 0.4333 0.8563 0.172 Uiso calc R 1 1 . .
    H H24C 1.0504 0.4691 0.9473 0.172 Uiso calc R 1 1 . .
    C C25 0.8371(3) 0.54780(16) 0.93128(17) 0.0957(10) Uani d . 1 1 . .
    H H25A 0.8623 0.6054 0.9113 0.144 Uiso calc R 1 1 . .
    H H25B 0.8536 0.5428 0.9893 0.144 Uiso calc R 1 1 . .
    H H25C 0.7569 0.5422 0.9227 0.144 Uiso calc R 1 1 . .
    N N1 0.75051(11) 0.06215(9) 0.85396(9) 0.0368(3) Uani d . 1 1 . .
    N N2 0.89272(11) 0.18292(10) 0.78726(8) 0.0370(3) Uani d . 1 1 . .
    N N3 0.71624(14) 0.25874(9) 0.91724(9) 0.0373(3) Uani d . 1 1 . .
    H H1N3 0.7731(17) 0.2423(12) 0.9458(11) 0.035(5) Uiso d . 1 1 . .
    O O1 0.54218(9) 0.17497(7) 0.80691(8) 0.0404(2) Uani d . 1 1 . .
    O O2 0.70273(9) 0.31677(7) 0.75881(7) 0.0378(2) Uani d . 1 1 . .
    O O3 0.66098(12) 0.45636(8) 0.79805(9) 0.0528(3) Uani d . 1 1 . .
    O O4 0.71500(12) 0.12784(8) 0.68295(7) 0.0482(3) Uani d . 1 1 . .
    H H1O4 0.7442 0.1593 0.6462 0.072 Uiso d R 1 1 . .
    H H2O4 0.6364 0.1109 0.6697 0.072 Uiso d R 1 1 . .
    O O5 0.48550(14) 0.09831(10) 0.65816(9) 0.0655(4) Uani d . 1 1 . .
    H H1O5 0.4369 0.0440 0.6693 0.098 Uiso d R 1 1 . .
    H H2O5 0.4945 0.1184 0.7136 0.098 Uiso d R 1 1 . .
    O O6 0.59572(17) 0.35179(11) 0.61226(9) 0.0762(5) Uani d . 1 1 . .
    H H1O6 0.6134 0.3321 0.6675 0.114 Uiso d R 1 1 . .
    H H2O6 0.5949 0.4193 0.6121 0.114 Uiso d R 1 1 . .
    O O7 0.78670(19) 0.24699(12) 0.56707(11) 0.0893(6) Uani d . 1 1 . .
    H H1O7 0.8508 0.2601 0.5362 0.134 Uiso d R 1 1 . .
    H H2O7 0.7207 0.2824 0.5720 0.134 Uiso d R 1 1 . .
    O O8 0.96331(17) 0.27411(12) 0.46430(12) 0.0867(6) Uani d . 1 1 . .
    H H1O8 1.0055 0.2280 0.4505 0.130 Uiso d R 1 1 . .
    H H2O8 0.9617 0.3251 0.4163 0.130 Uiso d R 1 1 . .
    O O9 0.61321(12) 0.53645(10) 0.64845(9) 0.0572(4) Uani d . 1 1 . .
    H H1O9 0.6214 0.5095 0.7015 0.086 Uiso d R 1 1 . .
    H H2O9 0.5648 0.5795 0.6578 0.086 Uiso d R 1 1 . .
    Ni Ni1 0.715392(16) 0.187826(13) 0.801560(13) 0.03288(6) Uani d . 1 1 . .
loop_
    _atom_site_aniso_label
    _atom_site_aniso_U_11
    _atom_site_aniso_U_22
    _atom_site_aniso_U_33
    _atom_site_aniso_U_12
    _atom_site_aniso_U_13
    _atom_site_aniso_U_23
    C1 0.0358(9) 0.0380(10) 0.0724(13) -0.0048(7) 0.0006(8) 0.0138(9)
    C2 0.0498(11) 0.0403(10) 0.0772(13) -0.0072(9) 0.0056(11) 0.0187(9)
    C3 0.0570(12) 0.0343(9) 0.0651(12) 0.0052(8) 0.0014(9) 0.0155(9)
    C4 0.0454(10) 0.0341(9) 0.0471(9) 0.0074(7) -0.0011(8) 0.0031(7)
    C5 0.0485(11) 0.0520(12) 0.0654(12) 0.0192(9) 0.0002(9) 0.0140(9)
    C6 0.0355(10) 0.0655(13) 0.0708(13) 0.0179(9) 0.0033(9) 0.0117(11)
    C7 0.0328(9) 0.0484(10) 0.0514(10) 0.0053(7) 0.0029(7) 0.0009(8)
    C8 0.0319(9) 0.0648(13) 0.0759(14) -0.0012(9) 0.0116(9) 0.0071(10)
    C9 0.0448(11) 0.0580(12) 0.0738(14) -0.0115(10) 0.0132(10) 0.0113(11)
    C10 0.0455(10) 0.0387(10) 0.0603(11) -0.0033(8) 0.0030(9) 0.0095(8)
    C11 0.0348(8) 0.0328(8) 0.0361(8) 0.0013(6) 0.0010(6) -0.0019(6)
    C12 0.0335(8) 0.0292(8) 0.0390(8) 0.0017(7) -0.0006(7) -0.0018(6)
    C13 0.0296(8) 0.0320(8) 0.0543(10) -0.0035(7) 0.0063(7) -0.0025(7)
    C14 0.0353(9) 0.0514(10) 0.0675(12) 0.0012(8) -0.0067(9) -0.0073(9)
    C15 0.0373(10) 0.0563(12) 0.0992(19) 0.0117(9) -0.0065(10) -0.0017(12)
    C16 0.0484(12) 0.0530(12) 0.0934(17) 0.0088(10) 0.0168(12) -0.0158(12)
    C17 0.0493(11) 0.0539(11) 0.0586(12) -0.0010(9) 0.0143(9) -0.0095(9)
    C18 0.0381(9) 0.0401(9) 0.0463(9) -0.0054(7) 0.0103(7) 0.0008(8)
    C19 0.0523(11) 0.0459(10) 0.0403(9) -0.0040(8) 0.0057(8) 0.0054(8)
    C20 0.0435(10) 0.0311(8) 0.0418(9) -0.0003(7) -0.0042(7) -0.0003(7)
    C21 0.0347(8) 0.0277(8) 0.0462(9) 0.0002(6) -0.0044(7) 0.0027(7)
    C22 0.0501(11) 0.0431(10) 0.0481(10) -0.0064(8) -0.0141(8) 0.0010(8)
    C23 0.0708(14) 0.0579(13) 0.0508(11) -0.0251(11) -0.0197(10) 0.0101(9)
    C24 0.0807(19) 0.118(3) 0.145(3) -0.0561(19) -0.045(2) 0.053(2)
    C25 0.161(3) 0.0464(13) 0.0799(17) -0.0191(16) -0.0274(18) -0.0082(12)
    N1 0.0331(7) 0.0304(7) 0.0469(8) 0.0005(5) -0.0002(5) 0.0050(6)
    N2 0.0345(7) 0.0322(7) 0.0443(7) -0.0020(6) 0.0005(5) 0.0034(6)
    N3 0.0368(7) 0.0345(7) 0.0407(7) 0.0008(7) -0.0061(7) 0.0070(6)
    O1 0.0325(5) 0.0341(6) 0.0545(6) -0.0012(4) -0.0014(5) -0.0060(6)
    O2 0.0436(6) 0.0292(5) 0.0405(5) 0.0021(6) -0.0054(5) 0.0037(5)
    O3 0.0646(8) 0.0328(6) 0.0611(8) 0.0125(6) -0.0169(7) 0.0003(6)
    O4 0.0507(7) 0.0445(7) 0.0496(7) -0.0037(6) 0.0031(6) -0.0051(5)
    O5 0.0754(10) 0.0614(9) 0.0598(8) -0.0264(8) -0.0071(7) 0.0030(7)
    O6 0.1227(15) 0.0539(9) 0.0519(8) -0.0023(10) -0.0210(9) 0.0008(7)
    O7 0.1090(14) 0.0725(11) 0.0864(12) -0.0087(11) 0.0442(12) 0.0061(9)
    O8 0.1077(15) 0.0609(10) 0.0915(12) -0.0078(10) 0.0424(11) -0.0001(9)
    O9 0.0575(9) 0.0537(8) 0.0603(8) 0.0147(7) 0.0051(7) 0.0009(7)
    Ni1 0.02919(10) 0.02618(10) 0.04328(10) 0.00102(8) -0.00074(9) 0.00352(9)
_geom_special_details
;
 All esds (except the esd in the dihedral angle between two l.s. planes)
 are estimated using the full covariance matrix.  The cell esds are taken
 into account individually in the estimation of esds in distances, angles
 and torsion angles; correlations between esds in cell parameters are only
 used when they are defined by crystal symmetry.  An approximate (isotropic)
 treatment of cell esds is used for estimating esds involving l.s. planes.
;
loop_
    _geom_bond_atom_site_label_1
    _geom_bond_atom_site_label_2
    _geom_bond_site_symmetry_2
    _geom_bond_distance
    _geom_bond_publ_flag
    C1 N1 . 1.321(2) ?
    C1 C2 . 1.395(3) ?
    C1 H1 . 0.9300 ?
    C2 C3 . 1.357(3) ?
    C2 H2 . 0.9300 ?
    C3 C4 . 1.412(3) ?
    C3 H3 . 0.9300 ?
    C4 C12 . 1.405(2) ?
    C4 C5 . 1.429(3) ?
    C5 C6 . 1.347(3) ?
    C5 H5 . 0.9300 ?
    C6 C7 . 1.432(3) ?
    C6 H6 . 0.9300 ?
    C7 C8 . 1.402(3) ?
    C7 C11 . 1.403(2) ?
    C8 C9 . 1.367(3) ?
    C8 H8 . 0.9300 ?
    C9 C10 . 1.390(3) ?
    C9 H9 . 0.9300 ?
    C10 N2 . 1.318(2) ?
    C10 H10 . 0.9300 ?
    C11 N2 . 1.358(2) ?
    C11 C12 . 1.438(2) ?
    C12 N1 . 1.354(2) ?
    C13 O1 . 1.343(2) ?
    C13 C14 . 1.402(3) ?
    C13 C18 . 1.405(3) ?
    C14 C15 . 1.389(3) ?
    C14 H14 . 0.9300 ?
    C15 C16 . 1.378(3) ?
    C15 H15 . 0.9300 ?
    C16 C17 . 1.378(3) ?
    C16 H16 . 0.9300 ?
    C17 C18 . 1.392(3) ?
    C17 H17 . 0.9300 ?
    C18 C19 . 1.501(3) ?
    C19 N3 . 1.490(2) ?
    C19 H19A . 0.9700 ?
    C19 H19B . 0.9700 ?
    C20 N3 . 1.486(2) ?
    C20 C21 . 1.533(2) ?
    C20 C22 . 1.538(3) ?
    C20 H20 . 0.9800 ?
    C21 O3 . 1.2417(19) ?
    C21 O2 . 1.269(2) ?
    C22 C23 . 1.529(3) ?
    C22 H22A . 0.9700 ?
    C22 H22B . 0.9700 ?
    C23 C24 . 1.531(4) ?
    C23 C25 . 1.531(4) ?
    C23 H23 . 0.9800 ?
    C24 H24A . 0.9600 ?
    C24 H24B . 0.9600 ?
    C24 H24C . 0.9600 ?
    C25 H25A . 0.9600 ?
    C25 H25B . 0.9600 ?
    C25 H25C . 0.9600 ?
    N1 Ni1 . 2.0881(14) ?
    N2 Ni1 . 2.1058(13) ?
    N3 Ni1 . 2.1429(14) ?
    N3 H1N3 . 0.849(19) ?
    O1 Ni1 . 2.0540(11) ?
    O2 Ni1 . 2.0383(11) ?
    O4 Ni1 . 2.1110(12) ?
    O4 H1O4 . 0.8299 ?
    O4 H2O4 . 0.9845 ?
    O5 H1O5 . 1.0049 ?
    O5 H2O5 . 0.9485 ?
    O6 H1O6 . 0.9604 ?
    O6 H2O6 . 1.0011 ?
    O7 H1O7 . 0.9260 ?
    O7 H2O7 . 0.9419 ?
    O8 H1O8 . 0.8742 ?
    O8 H2O8 . 1.0820 ?
    O9 H1O9 . 0.9494 ?
    O9 H2O9 . 0.8705 ?
loop_
    _geom_angle_atom_site_label_1
    _geom_angle_atom_site_label_2
    _geom_angle_atom_site_label_3
    _geom_angle_site_symmetry_1
    _geom_angle_site_symmetry_3
    _geom_angle
    _geom_angle_publ_flag
    N1 C1 C2 . . 122.94(17) ?
    N1 C1 H1 . . 118.5 ?
    C2 C1 H1 . . 118.5 ?
    C3 C2 C1 . . 119.71(18) ?
    C3 C2 H2 . . 120.1 ?
    C1 C2 H2 . . 120.1 ?
    C2 C3 C4 . . 119.27(17) ?
    C2 C3 H3 . . 120.4 ?
    C4 C3 H3 . . 120.4 ?
    C12 C4 C3 . . 117.09(16) ?
    C12 C4 C5 . . 119.12(17) ?
    C3 C4 C5 . . 123.79(17) ?
    C6 C5 C4 . . 121.29(18) ?
    C6 C5 H5 . . 119.4 ?
    C4 C5 H5 . . 119.4 ?
    C5 C6 C7 . . 121.13(17) ?
    C5 C6 H6 . . 119.4 ?
    C7 C6 H6 . . 119.4 ?
    C8 C7 C11 . . 117.09(17) ?
    C8 C7 C6 . . 123.87(17) ?
    C11 C7 C6 . . 119.03(17) ?
    C9 C8 C7 . . 119.28(18) ?
    C9 C8 H8 . . 120.4 ?
    C7 C8 H8 . . 120.4 ?
    C8 C9 C10 . . 119.52(19) ?
    C8 C9 H9 . . 120.2 ?
    C10 C9 H9 . . 120.2 ?
    N2 C10 C9 . . 123.20(18) ?
    N2 C10 H10 . . 118.4 ?
    C9 C10 H10 . . 118.4 ?
    N2 C11 C7 . . 123.15(15) ?
    N2 C11 C12 . . 117.06(14) ?
    C7 C11 C12 . . 119.79(15) ?
    N1 C12 C4 . . 122.96(15) ?
    N1 C12 C11 . . 117.43(14) ?
    C4 C12 C11 . . 119.61(15) ?
    O1 C13 C14 . . 121.15(16) ?
    O1 C13 C18 . . 120.38(16) ?
    C14 C13 C18 . . 118.48(16) ?
    C15 C14 C13 . . 120.5(2) ?
    C15 C14 H14 . . 119.7 ?
    C13 C14 H14 . . 119.7 ?
    C16 C15 C14 . . 120.8(2) ?
    C16 C15 H15 . . 119.6 ?
    C14 C15 H15 . . 119.6 ?
    C15 C16 C17 . . 118.98(19) ?
    C15 C16 H16 . . 120.5 ?
    C17 C16 H16 . . 120.5 ?
    C16 C17 C18 . . 121.7(2) ?
    C16 C17 H17 . . 119.1 ?
    C18 C17 H17 . . 119.1 ?
    C17 C18 C13 . . 119.40(17) ?
    C17 C18 C19 . . 121.50(17) ?
    C13 C18 C19 . . 119.03(16) ?
    N3 C19 C18 . . 110.88(14) ?
    N3 C19 H19A . . 109.5 ?
    C18 C19 H19A . . 109.5 ?
    N3 C19 H19B . . 109.5 ?
    C18 C19 H19B . . 109.5 ?
    H19A C19 H19B . . 108.1 ?
    N3 C20 C21 . . 109.33(13) ?
    N3 C20 C22 . . 109.57(14) ?
    C21 C20 C22 . . 111.54(15) ?
    N3 C20 H20 . . 108.8 ?
    C21 C20 H20 . . 108.8 ?
    C22 C20 H20 . . 108.8 ?
    O3 C21 O2 . . 124.27(16) ?
    O3 C21 C20 . . 118.51(15) ?
    O2 C21 C20 . . 117.17(13) ?
    C23 C22 C20 . . 116.45(17) ?
    C23 C22 H22A . . 108.2 ?
    C20 C22 H22A . . 108.2 ?
    C23 C22 H22B . . 108.2 ?
    C20 C22 H22B . . 108.2 ?
    H22A C22 H22B . . 107.3 ?
    C22 C23 C24 . . 108.8(2) ?
    C22 C23 C25 . . 111.58(19) ?
    C24 C23 C25 . . 113.3(2) ?
    C22 C23 H23 . . 107.7 ?
    C24 C23 H23 . . 107.7 ?
    C25 C23 H23 . . 107.7 ?
    C23 C24 H24A . . 109.5 ?
    C23 C24 H24B . . 109.5 ?
    H24A C24 H24B . . 109.5 ?
    C23 C24 H24C . . 109.5 ?
    H24A C24 H24C . . 109.5 ?
    H24B C24 H24C . . 109.5 ?
    C23 C25 H25A . . 109.5 ?
    C23 C25 H25B . . 109.5 ?
    H25A C25 H25B . . 109.5 ?
    C23 C25 H25C . . 109.5 ?
    H25A C25 H25C . . 109.5 ?
    H25B C25 H25C . . 109.5 ?
    C1 N1 C12 . . 118.00(15) ?
    C1 N1 Ni1 . . 128.79(12) ?
    C12 N1 Ni1 . . 113.20(10) ?
    C10 N2 C11 . . 117.69(15) ?
    C10 N2 Ni1 . . 129.60(12) ?
    C11 N2 Ni1 . . 112.70(10) ?
    C20 N3 C19 . . 112.25(14) ?
    C20 N3 Ni1 . . 108.84(10) ?
    C19 N3 Ni1 . . 110.15(11) ?
    C20 N3 H1N3 . . 105.1(12) ?
    C19 N3 H1N3 . . 110.7(12) ?
    Ni1 N3 H1N3 . . 109.6(12) ?
    C13 O1 Ni1 . . 117.47(9) ?
    C21 O2 Ni1 . . 116.85(10) ?
    Ni1 O4 H1O4 . . 114.3 ?
    Ni1 O4 H2O4 . . 107.9 ?
    H1O4 O4 H2O4 . . 112.2 ?
    H1O5 O5 H2O5 . . 98.5 ?
    H1O6 O6 H2O6 . . 108.0 ?
    H1O7 O7 H2O7 . . 127.2 ?
    H1O8 O8 H2O8 . . 111.9 ?
    H1O9 O9 H2O9 . . 102.6 ?
    O2 Ni1 O1 . . 91.63(5) ?
    O2 Ni1 N1 . . 171.46(5) ?
    O1 Ni1 N1 . . 95.60(5) ?
    O2 Ni1 N2 . . 93.90(5) ?
    O1 Ni1 N2 . . 171.73(5) ?
    N1 Ni1 N2 . . 79.43(5) ?
    O2 Ni1 O4 . . 95.06(5) ?
    O1 Ni1 O4 . . 89.82(5) ?
    N1 Ni1 O4 . . 89.52(5) ?
    N2 Ni1 O4 . . 83.59(5) ?
    O2 Ni1 N3 . . 80.50(5) ?
    O1 Ni1 N3 . . 90.78(6) ?
    N1 Ni1 N3 . . 94.83(5) ?
    N2 Ni1 N3 . . 96.19(6) ?
    O4 Ni1 N3 . . 175.53(5) ?
loop_
    _geom_torsion_atom_site_label_1
    _geom_torsion_atom_site_label_2
    _geom_torsion_atom_site_label_3
    _geom_torsion_atom_site_label_4
    _geom_torsion_site_symmetry_1
    _geom_torsion_site_symmetry_2
    _geom_torsion_site_symmetry_3
    _geom_torsion_site_symmetry_4
    _geom_torsion
    _geom_torsion_publ_flag
    N1 C1 C2 C3 . . . . -0.2(3) ?
    C1 C2 C3 C4 . . . . -1.3(3) ?
    C2 C3 C4 C12 . . . . 1.1(3) ?
    C2 C3 C4 C5 . . . . -178.9(2) ?
    C12 C4 C5 C6 . . . . -1.3(3) ?
    C3 C4 C5 C6 . . . . 178.7(2) ?
    C4 C5 C6 C7 . . . . 0.2(4) ?
    C5 C6 C7 C8 . . . . -177.7(2) ?
    C5 C6 C7 C11 . . . . 1.3(3) ?
    C11 C7 C8 C9 . . . . -0.5(3) ?
    C6 C7 C8 C9 . . . . 178.5(2) ?
    C7 C8 C9 C10 . . . . 1.7(3) ?
    C8 C9 C10 N2 . . . . -0.4(4) ?
    C8 C7 C11 N2 . . . . -2.0(3) ?
    C6 C7 C11 N2 . . . . 178.93(17) ?
    C8 C7 C11 C12 . . . . 177.34(16) ?
    C6 C7 C11 C12 . . . . -1.7(3) ?
    C3 C4 C12 N1 . . . . 0.4(3) ?
    C5 C4 C12 N1 . . . . -179.63(17) ?
    C3 C4 C12 C11 . . . . -179.14(16) ?
    C5 C4 C12 C11 . . . . 0.9(3) ?
    N2 C11 C12 N1 . . . . 0.5(2) ?
    C7 C11 C12 N1 . . . . -178.91(15) ?
    N2 C11 C12 C4 . . . . -179.97(15) ?
    C7 C11 C12 C4 . . . . 0.6(2) ?
    O1 C13 C14 C15 . . . . 179.01(18) ?
    C18 C13 C14 C15 . . . . -1.0(3) ?
    C13 C14 C15 C16 . . . . -0.2(3) ?
    C14 C15 C16 C17 . . . . 1.4(3) ?
    C15 C16 C17 C18 . . . . -1.4(3) ?
    C16 C17 C18 C13 . . . . 0.2(3) ?
    C16 C17 C18 C19 . . . . 177.10(19) ?
    O1 C13 C18 C17 . . . . -179.03(16) ?
    C14 C13 C18 C17 . . . . 1.0(3) ?
    O1 C13 C18 C19 . . . . 4.0(2) ?
    C14 C13 C18 C19 . . . . -175.97(17) ?
    C17 C18 C19 N3 . . . . -114.01(19) ?
    C13 C18 C19 N3 . . . . 62.9(2) ?
    N3 C20 C21 O3 . . . . 151.94(15) ?
    C22 C20 C21 O3 . . . . -86.71(19) ?
    N3 C20 C21 O2 . . . . -30.7(2) ?
    C22 C20 C21 O2 . . . . 90.65(18) ?
    N3 C20 C22 C23 . . . . 169.60(16) ?
    C21 C20 C22 C23 . . . . 48.4(2) ?
    C20 C22 C23 C24 . . . . -172.7(2) ?
    C20 C22 C23 C25 . . . . 61.5(2) ?
    C2 C1 N1 C12 . . . . 1.6(3) ?
    C2 C1 N1 Ni1 . . . . -176.86(15) ?
    C4 C12 N1 C1 . . . . -1.7(3) ?
    C11 C12 N1 C1 . . . . 177.78(16) ?
    C4 C12 N1 Ni1 . . . . 176.99(13) ?
    C11 C12 N1 Ni1 . . . . -3.49(18) ?
    C9 C10 N2 C11 . . . . -2.0(3) ?
    C9 C10 N2 Ni1 . . . . 179.36(16) ?
    C7 C11 N2 C10 . . . . 3.3(2) ?
    C12 C11 N2 C10 . . . . -176.12(16) ?
    C7 C11 N2 Ni1 . . . . -177.88(13) ?
    C12 C11 N2 Ni1 . . . . 2.74(17) ?
    C21 C20 N3 C19 . . . . -97.20(16) ?
    C22 C20 N3 C19 . . . . 140.27(15) ?
    C21 C20 N3 Ni1 . . . . 25.00(16) ?
    C22 C20 N3 Ni1 . . . . -97.53(15) ?
    C18 C19 N3 C20 . . . . 56.96(19) ?
    C18 C19 N3 Ni1 . . . . -64.49(16) ?
    C14 C13 O1 Ni1 . . . . 125.71(15) ?
    C18 C13 O1 Ni1 . . . . -54.29(19) ?
    O3 C21 O2 Ni1 . . . . -162.77(14) ?
    C20 C21 O2 Ni1 . . . . 20.04(18) ?
    C21 O2 Ni1 O1 . . . . 86.89(11) ?
    C21 O2 Ni1 N1 . . . . -60.9(4) ?
    C21 O2 Ni1 N2 . . . . -99.25(11) ?
    C21 O2 Ni1 O4 . . . . 176.86(11) ?
    C21 O2 Ni1 N3 . . . . -3.62(11) ?
    C13 O1 Ni1 O2 . . . . -43.27(13) ?
    C13 O1 Ni1 N1 . . . . 132.18(12) ?
    C13 O1 Ni1 N2 . . . . -175.3(3) ?
    C13 O1 Ni1 O4 . . . . -138.32(12) ?
    C13 O1 Ni1 N3 . . . . 37.25(12) ?
    C1 N1 Ni1 O2 . . . . 143.3(3) ?
    C12 N1 Ni1 O2 . . . . -35.3(4) ?
    C1 N1 Ni1 O1 . . . . -4.37(17) ?
    C12 N1 Ni1 O1 . . . . 177.07(12) ?
    C1 N1 Ni1 N2 . . . . -177.71(17) ?
    C12 N1 Ni1 N2 . . . . 3.73(12) ?
    C1 N1 Ni1 O4 . . . . -94.14(17) ?
    C12 N1 Ni1 O4 . . . . 87.30(12) ?
    C1 N1 Ni1 N3 . . . . 86.88(17) ?
    C12 N1 Ni1 N3 . . . . -91.68(12) ?
    C10 N2 Ni1 O2 . . . . -10.16(17) ?
    C11 N2 Ni1 O2 . . . . 171.16(11) ?
    C10 N2 Ni1 O1 . . . . 121.7(4) ?
    C11 N2 Ni1 O1 . . . . -57.0(4) ?
    C10 N2 Ni1 N1 . . . . 175.22(17) ?
    C11 N2 Ni1 N1 . . . . -3.47(11) ?
    C10 N2 Ni1 O4 . . . . 84.50(17) ?
    C11 N2 Ni1 O4 . . . . -94.18(11) ?
    C10 N2 Ni1 N3 . . . . -91.01(17) ?
    C11 N2 Ni1 N3 . . . . 90.31(11) ?
    C20 N3 Ni1 O2 . . . . -13.11(11) ?
    C19 N3 Ni1 O2 . . . . 110.36(11) ?
    C20 N3 Ni1 O1 . . . . -104.63(12) ?
    C19 N3 Ni1 O1 . . . . 18.84(11) ?
    C20 N3 Ni1 N1 . . . . 159.69(11) ?
    C19 N3 Ni1 N1 . . . . -76.85(11) ?
    C20 N3 Ni1 N2 . . . . 79.83(12) ?
    C19 N3 Ni1 N2 . . . . -156.70(11) ?
    C20 N3 Ni1 O4 . . . . -7.0(9) ?
    C19 N3 Ni1 O4 . . . . 116.5(8) ?
loop_
    _geom_hbond_atom_site_label_D
    _geom_hbond_atom_site_label_H
    _geom_hbond_atom_site_label_A
    _geom_hbond_site_symmetry_A
    _geom_hbond_distance_DH
    _geom_hbond_distance_HA
    _geom_hbond_distance_DA
    _geom_hbond_angle_DHA
    O4 H1O4 O7 . 0.83 1.89 2.709(2) 168.6
    O4 H2O4 O5 . 0.98 1.80 2.772(2) 168.8
    O5 H1O5 O3 3_646 1.00 1.82 2.8137(19) 171.1
    O5 H2O5 O1 . 0.95 1.81 2.7393(19) 164.4
    O6 H1O6 O2 . 0.96 1.83 2.7310(18) 155.8
    O6 H2O6 O9 . 1.00 1.85 2.807(2) 159.8
    O7 H1O7 O8 . 0.93 1.78 2.693(3) 170.6
    O7 H2O7 O6 . 0.94 1.91 2.832(3) 165.0
    O8 H1O8 O6 4_556 0.87 1.89 2.730(3) 161.5
    O8 H2O8 O5 4_556 1.08 1.68 2.749(2) 169.3
    O9 H1O9 O3 . 0.95 1.81 2.749(2) 170.7
    O9 H2O9 O1 3_656 0.87 1.98 2.8459(18) 173.2
_iucr_refine_instructions_details
;
TITL trial in P2(1)2(1)2(1)
CELL  0.71073  11.7968  14.8290  16.1406   90.000   90.000   90.000
ZERR     4.00   0.0002   0.0003   0.0003    0.000    0.000    0.000
LATT  -1
SYMM  1/2 - X, - Y, 1/2 + Z
SYMM  - X, 1/2 + Y, 1/2 - Z
SYMM  1/2 + X, 1/2 - Y, - Z
SFAC  C    H    N    O    NI
UNIT  100  148  12   36   4
MERG   2
OMIT    -3.00  51.00
OMIT 0   1   3
OMIT 0   2   3
OMIT 0   2   4
FMAP   2
PLAN   20
SIZE     0.15   0.21   0.30
ACTA
BOND
BOND   $H
CONF
HTAB 2
htab o4 o7
htab o4 o5
htab o5 o3_$1
htab o5 o1
htab o6 o2
htab o6 o9
htab o7 o8
htab o7 o6
htab o8 o6_$2
htab o8 o5_$2
eqiv $1 -x+1, y-1/2, -z+3/2
eqiv $2 x+1/2, -y+1/2, -z+1
htab o9 o3
htab o9 o1_$3
eqiv $3 -x+1, y+1/2, -z+3/2
L.S.   6
TEMP    23.00
WGHT      0.0322      0.3183
FVAR       0.53440
C1    1    0.679123    0.002024    0.884366    11.00000    0.03577    0.03800 =
         0.07239    0.01379    0.00062   -0.00476
AFIX  43
H1    2    0.601805    0.013674    0.880912    11.00000   -1.20000
AFIX   0
C2    1    0.714523   -0.078173    0.921428    11.00000    0.04978    0.04025 =
         0.07724    0.01868    0.00561   -0.00717
AFIX  43
H2    2    0.661369   -0.118614    0.942171    11.00000   -1.20000
AFIX   0
C3    1    0.826859   -0.096909    0.927077    11.00000    0.05704    0.03430 =
         0.06512    0.01548    0.00142    0.00518
AFIX  43
H3    2    0.851373   -0.149624    0.952637    11.00000   -1.20000
AFIX   0
C4    1    0.906104   -0.035487    0.893721    11.00000    0.04538    0.03412 =
         0.04714    0.00313   -0.00113    0.00735
C5    1    1.025935   -0.049406    0.895044    11.00000    0.04854    0.05201 =
         0.06541    0.01398    0.00016    0.01924
AFIX  43
H5    2    1.055011   -0.100983    0.920002    11.00000   -1.20000
AFIX   0
C6    1    1.097604    0.010694    0.860860    11.00000    0.03548    0.06553 =
         0.07081    0.01168    0.00329    0.01788
AFIX  43
H6    2    1.175208   -0.000202    0.862489    11.00000   -1.20000
AFIX   0
C7    1    1.056356    0.091108    0.822038    11.00000    0.03275    0.04839 =
         0.05142    0.00086    0.00293    0.00533
C8    1    1.126177    0.154646    0.782822    11.00000    0.03194    0.06483 =
         0.07588    0.00710    0.01163   -0.00117
AFIX  43
H8    2    1.204382    0.146794    0.781937    11.00000   -1.20000
AFIX   0
C9    1    1.078041    0.228230    0.745919    11.00000    0.04478    0.05802 =
         0.07380    0.01135    0.01318   -0.01150
AFIX  43
H9    2    1.123091    0.270115    0.718443    11.00000   -1.20000
AFIX   0
C10   1    0.961223    0.240015    0.749753    11.00000    0.04545    0.03872 =
         0.06025    0.00953    0.00300   -0.00332
AFIX  43
H10   2    0.929916    0.290657    0.724621    11.00000   -1.20000
AFIX   0
C11   1    0.939313    0.107901    0.821407    11.00000    0.03479    0.03284 =
         0.03608   -0.00192    0.00099    0.00132
C12   1    0.862780    0.043409    0.857444    11.00000    0.03351    0.02921 =
         0.03901   -0.00182   -0.00064    0.00174
C13   1    0.483038    0.244576    0.837963    11.00000    0.02956    0.03198 =
         0.05432   -0.00252    0.00634   -0.00350
C14   1    0.394352    0.284226    0.793085    11.00000    0.03529    0.05142 =
         0.06750   -0.00729   -0.00673    0.00124
AFIX  43
H14   2    0.376613    0.262774    0.740517    11.00000   -1.20000
AFIX   0
C15   1    0.332758    0.355283    0.826482    11.00000    0.03732    0.05626 =
         0.09921   -0.00168   -0.00651    0.01168
AFIX  43
H15   2    0.274314    0.381057    0.795911    11.00000   -1.20000
AFIX   0
C16   1    0.357146    0.388063    0.904321    11.00000    0.04836    0.05296 =
         0.09341   -0.01582    0.01679    0.00882
AFIX  43
H16   2    0.314582    0.434775    0.926911    11.00000   -1.20000
AFIX   0
C17   1    0.445549    0.350592    0.948189    11.00000    0.04933    0.05390 =
         0.05861   -0.00954    0.01435   -0.00101
AFIX  43
H17   2    0.463250    0.373528    1.000233    11.00000   -1.20000
AFIX   0
C18   1    0.509089    0.279309    0.916689    11.00000    0.03807    0.04012 =
         0.04631    0.00083    0.01027   -0.00540
C19   1    0.608689    0.241622    0.963004    11.00000    0.05232    0.04593 =
         0.04032    0.00541    0.00574   -0.00401
AFIX  23
H19A  2    0.612878    0.269271    1.017382    11.00000   -1.20000
H19B  2    0.598663    0.177210    0.970481    11.00000   -1.20000
AFIX   0
C20   1    0.734680    0.356272    0.900835    11.00000    0.04347    0.03106 =
         0.04176   -0.00029   -0.00421   -0.00031
AFIX  13
H20   2    0.689690    0.391399    0.940379    11.00000   -1.20000
AFIX   0
C21   1    0.694756    0.378690    0.812799    11.00000    0.03466    0.02766 =
         0.04617    0.00267   -0.00435    0.00020
C22   1    0.860719    0.379338    0.913027    11.00000    0.05005    0.04308 =
         0.04810    0.00100   -0.01405   -0.00643
AFIX  23
H22A  2    0.878284    0.373748    0.971511    11.00000   -1.20000
H22B  2    0.905480    0.334604    0.883833    11.00000   -1.20000
AFIX   0
C23   1    0.898680    0.472778    0.884105    11.00000    0.07082    0.05787 =
         0.05084    0.01013   -0.01970   -0.02513
AFIX  13
H23   2    0.878652    0.478520    0.825417    11.00000   -1.20000
AFIX   0
C24   1    1.027934    0.478625    0.890781    11.00000    0.08072    0.11790 =
         0.14498    0.05313   -0.04464   -0.05611
AFIX  33
H24A  2    1.052711    0.537157    0.872954    11.00000   -1.50000
H24B  2    1.061749    0.433255    0.856295    11.00000   -1.50000
H24C  2    1.050388    0.469129    0.947280    11.00000   -1.50000
AFIX   0
C25   1    0.837144    0.547802    0.931276    11.00000    0.16070    0.04643 =
         0.07992   -0.00823   -0.02742   -0.01914
AFIX  33
H25A  2    0.862310    0.605415    0.911339    11.00000   -1.50000
H25B  2    0.853622    0.542803    0.989340    11.00000   -1.50000
H25C  2    0.756917    0.542226    0.922725    11.00000   -1.50000
AFIX   0
N1    3    0.750508    0.062151    0.853960    11.00000    0.03306    0.03035 =
         0.04689    0.00503   -0.00023    0.00051
N2    3    0.892718    0.182923    0.787263    11.00000    0.03452    0.03221 =
         0.04427    0.00345    0.00052   -0.00203
N3    3    0.716239    0.258736    0.917237    11.00000    0.03680    0.03451 =
         0.04070    0.00698   -0.00606    0.00081
H1N3  2    0.773060    0.242320    0.945810    11.00000    0.03486
O1    4    0.542181    0.174972    0.806908    11.00000    0.03252    0.03412 =
         0.05453   -0.00604   -0.00137   -0.00120
O2    4    0.702734    0.316774    0.758810    11.00000    0.04361    0.02924 =
         0.04052    0.00373   -0.00540    0.00206
O3    4    0.660984    0.456356    0.798050    11.00000    0.06457    0.03282 =
         0.06110    0.00033   -0.01690    0.01255
O4    4    0.714996    0.127838    0.682953    11.00000    0.05070    0.04446 =
         0.04959   -0.00506    0.00309   -0.00370
AFIX   3
H1O4  2    0.744172    0.159313    0.646172    11.00000   -1.50000
H2O4  2    0.636372    0.110913    0.669671    11.00000   -1.50000
AFIX   0
O5    4    0.485495    0.098309    0.658159    11.00000    0.07542    0.06145 =
         0.05976    0.00298   -0.00712   -0.02644
AFIX   3
H1O5  2    0.436874    0.043996    0.669266    11.00000   -1.50000
H2O5  2    0.494474    0.118396    0.713565    11.00000   -1.50000
AFIX   0
O6    4    0.595724    0.351792    0.612264    11.00000    0.12269    0.05394 =
         0.05190    0.00081   -0.02103   -0.00230
AFIX   3
H1O6  2    0.613401    0.332100    0.667460    11.00000   -1.50000
H2O6  2    0.594901    0.419299    0.612059    11.00000   -1.50000
AFIX   0
O7    4    0.786698    0.246994    0.567070    11.00000    0.10902    0.07250 =
         0.08640    0.00605    0.04422   -0.00871
AFIX   3
H1O7  2    0.850819    0.260051    0.536230    11.00000   -1.50000
H2O7  2    0.720718    0.282351    0.572030    11.00000   -1.50000
AFIX   0
O8    4    0.963313    0.274109    0.464303    11.00000    0.10766    0.06085 =
         0.09149   -0.00011    0.04244   -0.00783
AFIX   3
H1O8  2    1.005516    0.228041    0.450497    11.00000   -1.50000
H2O8  2    0.961660    0.325077    0.416348    11.00000   -1.50000
AFIX   0
O9    4    0.613208    0.536448    0.648445    11.00000    0.05752    0.05372 =
         0.06031    0.00092    0.00513    0.01471
AFIX   3
H1O9  2    0.621359    0.509544    0.701487    11.00000   -1.50000
H2O9  2    0.564759    0.579543    0.657787    11.00000   -1.50000
AFIX   0
NI1   5    0.715392    0.187826    0.801560    11.00000    0.02919    0.02618 =
         0.04328    0.00352   -0.00074    0.00102
HKLF 4
END
;
