# Supplementary material for: Crystal structure of aqua[N-(2-oxidobenzyl-κO)-l-leucinato-κ2 N,O](1,10-phenanthroline-κ2 N,N′)­nickel(II) penta­hydrate
Source: Acta Crystallogr E Crystallogr Commun. 2015 Jan 21;71(Pt 2):195–8. doi: 10.1107/S2056989015001085 (PMC4384555; doi:10.1107/S2056989015001085)
Supplement: Supplementary file 2 [file e-71-00195-Isup2.hkl]

# 
# h,k,l, Fc-squared, Fo-squared, sigma(Fo-squared) and status flag 
# 
data_I
_shelx_title ' trial in P2(1)2(1)2(1)' 
_shelx_refln_list_code          4 
_shelx_F_calc_maximum      179.59 
_exptl_crystal_F_000      1232.00 
_reflns_d_resolution_high  0.8255 
 
loop_ 
 _symmetry_equiv_pos_as_xyz 
 'x, y, z' 
 '-x+1/2, -y, z+1/2' 
 '-x, y+1/2, -z+1/2' 
 'x+1/2, -y+1/2, -z' 
 
_cell_length_a    11.7968 
_cell_length_b    14.8290 
_cell_length_c    16.1406 
_cell_angle_alpha  90.000 
_cell_angle_beta   90.000 
_cell_angle_gamma  90.000 
 
_shelx_F_squared_multiplier     1.000 
 
loop_ 
 _refln_index_h 
 _refln_index_k 
 _refln_index_l 
 _refln_F_squared_calc 
 _refln_F_squared_meas 
 _refln_F_squared_sigma 
 _refln_observed_status 
   2   0   0     2781.94     2808.13     75.26 o 
   4   0   0      961.39      999.69     20.70 o 
   6   0   0      884.84      999.40     26.03 o 
   8   0   0        1.28        3.95      2.73 o 
  10   0   0     1209.11     1309.94     29.63 o 
  12   0   0     1469.29     1428.63     33.00 o 
   2   1   0     2468.42     2172.73     48.14 o 
   3   1   0     9142.01     7673.84    219.05 o 
   4   1   0    14087.09    12248.21    190.79 o 
   5   1   0     1605.62     1646.93     23.72 o 
   6   1   0     6707.41     6678.52     91.44 o 
   7   1   0      145.87      122.52      3.85 o 
   8   1   0     7111.05     7089.50     97.65 o 
   9   1   0       11.98        4.79      2.25 o 
  10   1   0      715.52      724.15     13.06 o 
  11   1   0       19.00       22.10      3.01 o 
  12   1   0      309.94      342.66      9.25 o 
  13   1   0       99.55       97.37      7.46 o 
  14   1   0        8.52       13.24     10.86 o 
   1   2   0     1374.27     1454.68     56.34 o 
   2   2   0      682.62      748.47     15.37 o 
   3   2   0     4701.03     4431.61     85.62 o 
   4   2   0    12622.30    11188.63    159.85 o 
   5   2   0     4005.63     3746.66     59.94 o 
   6   2   0      844.02      877.73     13.74 o 
   7   2   0      422.18      380.23      7.36 o 
   8   2   0      111.73       94.46      3.64 o 
   9   2   0     1180.45     1179.77     18.86 o 
  10   2   0      812.95      810.78     14.24 o 
  11   2   0      169.41      199.55      6.47 o 
  12   2   0      956.52      886.04     21.41 o 
  13   2   0       13.94        8.04      5.06 o 
  14   2   0      320.09      320.39     15.38 o 
   1   3   0     8664.78     7621.72    167.20 o 
   2   3   0      108.32       78.85      2.90 o 
   3   3   0       12.34       10.29      1.22 o 
   4   3   0       30.30       36.97      1.77 o 
   5   3   0      440.24      367.71      7.32 o 
   6   3   0        1.90        2.64      1.58 o 
   7   3   0        4.19        1.86      1.55 o 
   8   3   0      619.60      570.07     10.30 o 
   9   3   0      190.16      170.82      5.24 o 
  10   3   0      444.80      470.18     10.41 o 
  11   3   0      446.67      412.18     11.96 o 
  12   3   0      253.06      228.21      9.67 o 
  13   3   0      259.58      263.61     10.66 o 
  14   3   0        0.10       -0.92      4.88 o 
   0   4   0     1495.30     1764.22     68.25 o 
   1   4   0     2193.15     2041.34     40.17 o 
   2   4   0     3482.26     3674.79     71.36 o 
   3   4   0     2789.47     2765.24     43.22 o 
   4   4   0       19.83       31.69      1.50 o 
   5   4   0     6978.79     6682.27    104.46 o 
   6   4   0       89.10       83.16      2.74 o 
   7   4   0     2769.33     2780.60     50.54 o 
   8   4   0      320.79      336.97      8.23 o 
   9   4   0       46.52       55.66      4.33 o 
  10   4   0      703.09      738.18     17.27 o 
  11   4   0     1705.89     1613.80     37.01 o 
  12   4   0       50.59       39.45      5.56 o 
  13   4   0      117.21      106.41      7.39 o 
   1   5   0     1115.49     1103.27     22.61 o 
   2   5   0      839.13      855.32     15.78 o 
   3   5   0      548.88      442.28      8.35 o 
   4   5   0      357.21      396.79      7.15 o 
   5   5   0      830.26      813.07     12.07 o 
   6   5   0     2907.03     2980.13     48.13 o 
   7   5   0       33.55       43.08      2.27 o 
   8   5   0      762.31      713.29     17.93 o 
   9   5   0       27.32       25.76      4.14 o 
  10   5   0     1740.97     1759.52     39.52 o 
  11   5   0      680.43      675.39     19.25 o 
  12   5   0        1.57        3.59      4.44 o 
  13   5   0      244.94      243.51     10.79 o 
   0   6   0      224.94      208.70      8.12 o 
   1   6   0     1706.10     1776.87     31.38 o 
   2   6   0     3105.62     3031.61     44.17 o 
   3   6   0      237.25      310.09      5.99 o 
   4   6   0      938.41     1077.52     16.97 o 
   5   6   0       69.47       52.30      3.10 o 
   6   6   0      545.27      518.50      9.22 o 
   7   6   0     2612.05     2591.88     46.62 o 
   8   6   0      170.87      160.35      5.73 o 
   9   6   0      162.44      160.27      9.42 o 
  10   6   0      424.32      395.14     13.59 o 
  11   6   0      287.79      314.75     12.41 o 
  12   6   0      281.74      305.51     12.12 o 
  13   6   0        0.25        1.81      4.82 o 
   1   7   0     2300.06     2435.26     38.76 o 
   2   7   0     2009.72     2128.09     31.77 o 
   3   7   0      646.89      774.38     12.77 o 
   4   7   0     1542.87     1449.71     22.45 o 
   5   7   0        2.90        1.53      1.66 o 
   6   7   0     6015.74     5829.75     83.25 o 
   7   7   0     3014.24     2946.89     52.86 o 
   8   7   0       50.97       55.35      3.88 o 
   9   7   0        8.71        6.78      2.59 o 
  10   7   0      814.13      809.01     28.29 o 
  11   7   0      188.11      184.96      9.84 o 
  12   7   0      196.50      193.11      9.68 o 
  13   7   0       38.08       42.64      6.26 o 
   0   8   0      114.75       90.90      5.09 o 
   1   8   0      105.34      163.55      4.30 o 
   2   8   0     3280.07     3275.49     78.79 o 
   3   8   0      761.86     1003.52     16.25 o 
   4   8   0      982.10      957.36     17.11 o 
   5   8   0      311.83      294.66      7.13 o 
   6   8   0      404.97      468.79      9.95 o 
   7   8   0      685.95      674.05     11.66 o 
   8   8   0        3.98        4.54      3.26 o 
   9   8   0       41.17       46.48      5.19 o 
  10   8   0      121.87      132.25      9.69 o 
  11   8   0        0.01        0.73      5.82 o 
  12   8   0      396.96      404.79     14.28 o 
   1   9   0       91.74      117.83      5.57 o 
   2   9   0      316.77      303.96      6.99 o 
   3   9   0       54.36       45.81      3.15 o 
   4   9   0      744.26      723.47     13.84 o 
   5   9   0     1764.65     1750.02     29.56 o 
   6   9   0     2560.82     2513.68     41.25 o 
   7   9   0        8.02        8.37      2.37 o 
   8   9   0       14.18       15.91      3.86 o 
   9   9   0        0.23       -0.62      3.43 o 
  10   9   0      323.37      340.66     16.95 o 
  11   9   0       42.03       42.23      7.06 o 
  12   9   0      136.05      145.06      8.97 o 
   0  10   0      115.87      133.13      6.22 o 
   1  10   0       49.68       54.59      2.78 o 
   2  10   0      415.25      411.12      8.28 o 
   3  10   0       83.85       85.40      4.25 o 
   4  10   0      537.93      507.77     11.73 o 
   5  10   0     1496.24     1540.52     26.71 o 
   6  10   0        1.46       -0.24      2.48 o 
   7  10   0      321.72      332.80      9.36 o 
   8  10   0      388.59      385.73     12.56 o 
   9  10   0       25.03       18.38      4.69 o 
  10  10   0      365.61      379.75     12.48 o 
  11  10   0       76.67       81.38      8.43 o 
   1  11   0     4052.59     4133.80     72.38 o 
   2  11   0       88.27       85.53      4.54 o 
   3  11   0      449.20      463.98     11.27 o 
   4  11   0      958.95      902.66     18.71 o 
   5  11   0      217.94      224.52      7.51 o 
   6  11   0     1589.25     1596.67     30.89 o 
   7  11   0       54.83       52.60      4.30 o 
   8  11   0       92.48       90.89      8.16 o 
   9  11   0       22.53       25.35      4.79 o 
  10  11   0        7.08       10.24      4.15 o 
  11  11   0      261.45      274.16     10.08 o 
   0  12   0       28.68       31.20      4.75 o 
   1  12   0      855.48      858.73     16.93 o 
   2  12   0       82.62       91.07      6.12 o 
   3  12   0      786.74      766.31     16.72 o 
   4  12   0      587.06      546.46     13.12 o 
   5  12   0     1219.31     1247.51     30.82 o 
   6  12   0       10.58        9.70      3.75 o 
   7  12   0      852.32      863.07     20.86 o 
   8  12   0       73.37       66.73      5.44 o 
   9  12   0      462.35      470.15     14.16 o 
  10  12   0        7.09        5.50      4.44 o 
   1  13   0      698.91      712.78     15.04 o 
   2  13   0      131.92      137.38      5.82 o 
   3  13   0      157.93      148.52      7.02 o 
   4  13   0       51.43       50.81      4.58 o 
   5  13   0      695.54      642.41     17.22 o 
   6  13   0      131.82      125.48      7.20 o 
   7  13   0      282.68      258.27      9.87 o 
   8  13   0       15.74       17.88      4.06 o 
   9  13   0       13.33       13.96      6.35 o 
   0  14   0     2909.36     3051.19     86.58 o 
   1  14   0       13.38       18.91      5.18 o 
   2  14   0      139.27      141.81      6.36 o 
   3  14   0       39.20       32.22      4.12 o 
   4  14   0        7.89        3.27      3.81 o 
   5  14   0      235.77      238.22      9.41 o 
   6  14   0        0.24       -1.25      3.81 o 
   7  14   0      835.62      804.14     19.37 o 
   8  14   0       52.25       60.75      5.34 o 
   1  15   0      377.17      388.04     15.13 o 
   2  15   0       79.72       87.17      8.70 o 
   3  15   0      369.00      353.79     10.45 o 
   4  15   0     1292.18     1328.31     28.52 o 
   5  15   0       65.42       67.44      6.11 o 
   6  15   0     1049.40     1079.76     24.60 o 
   7  15   0        0.87        0.89      4.11 o 
   0  16   0     1020.60     1061.91     36.87 o 
   1  16   0        5.74        2.01      5.58 o 
   2  16   0     1855.61     1889.07     47.52 o 
   3  16   0      134.97      136.02      9.66 o 
   4  16   0      731.40      772.01     19.42 o 
   5  16   0        2.94       -3.81      4.23 o 
   6  16   0        9.05        5.64      4.71 o 
   1  17   0      100.24      101.52      9.13 o 
   2  17   0       87.31      105.19     15.60 o 
   3  17   0        0.69       -3.56      7.00 o 
   4  17   0      197.87      205.86     11.98 o 
   2   0   1     2074.71     1866.45     50.68 o 
   3   0   1    11866.25    10279.35    175.95 o 
   4   0   1      654.62      609.95     10.07 o 
   5   0   1    32253.56    25004.88    358.68 o 
   6   0   1    11109.72    10903.35    147.99 o 
   7   0   1     3835.72     3635.21     48.81 o 
   8   0   1      395.69      413.59      7.82 o 
   9   0   1     3062.43     3078.08     42.44 o 
  10   0   1      590.08      591.36     10.77 o 
  11   0   1      273.00      274.93      7.68 o 
  12   0   1        5.54        3.72      3.36 o 
  13   0   1       41.15       48.16      6.16 o 
 -14   1   1       42.57       46.79      9.19 o 
 -13   1   1      770.78      801.12     21.58 o 
 -12   1   1      157.69      170.85      7.18 o 
 -11   1   1      989.88      938.79     16.25 o 
 -10   1   1      169.71      162.67      5.36 o 
  -9   1   1      525.76      535.64      9.84 o 
  -8   1   1      565.21      604.06     10.01 o 
  -7   1   1       70.31       86.53      3.04 o 
  -6   1   1     1345.39     1392.09     19.51 o 
  -5   1   1     5184.54     5205.40     69.21 o 
  -4   1   1      786.89      726.36     11.56 o 
  -3   1   1    15448.76    13064.63    339.89 o 
  -2   1   1      285.10      266.86     11.73 o 
   2   1   1      277.23      257.87     13.31 o 
   3   1   1    15279.12    13119.23    316.34 o 
   4   1   1      899.31      840.69     13.59 o 
   5   1   1     5376.77     5373.54     83.45 o 
   6   1   1     1312.46     1348.63     21.67 o 
   7   1   1       58.29       71.46      3.00 o 
   8   1   1      494.71      541.45     11.14 o 
   9   1   1      547.81      566.54     10.01 o 
  10   1   1      158.52      154.70      5.08 o 
  11   1   1      967.13      920.31     15.50 o 
  12   1   1      155.94      156.90      6.95 o 
  13   1   1      738.48      777.08     25.20 o 
  14   1   1       42.18       40.83      9.18 o 
 -14   2   1      141.16      158.93     11.00 o 
 -13   2   1       28.40       19.83      6.19 o 
 -12   2   1      715.57      664.87     16.84 o 
 -11   2   1      267.01      278.12      8.76 o 
 -10   2   1      374.02      397.32      8.36 o 
  -9   2   1     1607.57     1627.91     25.64 o 
  -8   2   1      882.22      894.06     13.63 o 
  -7   2   1     2477.40     2391.60     32.28 o 
  -6   2   1     1903.17     2036.47     27.37 o 
  -5   2   1     4656.67     4474.86     63.10 o 
  -4   2   1     5054.97     5016.85     67.84 o 
  -3   2   1     2843.42     2856.96     47.93 o 
  -2   2   1     5234.52     5187.07    278.96 o 
  -1   2   1     5607.55     5378.06    202.60 o 
   0   2   1     6863.42     6068.58    227.82 o 
   1   2   1     5320.81     5274.48    194.78 o 
   2   2   1     6014.36     6042.26    114.13 o 
   3   2   1     2493.07     2501.44     45.56 o 
   4   2   1     5045.33     5028.93     78.63 o 
   5   2   1     4882.76     4779.81     73.57 o 
   6   2   1     1773.21     1882.48     32.57 o 
   7   2   1     2357.49     2273.57     35.83 o 
   8   2   1      815.86      824.35     14.08 o 
   9   2   1     1715.58     1758.33     24.79 o 
  10   2   1      304.48      326.85      7.60 o 
  11   2   1      295.35      302.13      8.49 o 
  12   2   1      701.42      663.14     15.64 o 
  13   2   1       30.28       22.10      5.42 o 
  14   2   1      149.67      177.93     12.42 o 
 -14   3   1        8.11        9.75      6.47 o 
 -13   3   1      166.63      173.77      8.88 o 
 -12   3   1      589.64      570.87     17.20 o 
 -11   3   1      325.35      305.70      9.92 o 
 -10   3   1     1869.47     1837.87     34.31 o 
  -9   3   1      198.38      189.75      5.51 o 
  -8   3   1      487.95      472.85      8.84 o 
  -7   3   1      369.63      398.29      6.97 o 
  -6   3   1     1564.88     1551.20     24.81 o 
  -5   3   1      567.53      655.08     12.35 o 
  -4   3   1     2558.31     2621.87     40.40 o 
  -3   3   1      451.35      486.36      8.91 o 
  -2   3   1     3858.62     3729.82     73.29 o 
  -1   3   1     2410.10     2428.91     65.74 o 
   0   3   1      199.73      192.08      6.82 o 
   1   3   1     2697.44     2724.44     60.91 o 
   2   3   1     3983.33     3946.12     75.02 o 
   3   3   1      487.31      522.17      9.74 o 
   4   3   1     2332.07     2368.99     38.57 o 
   5   3   1      684.34      784.27     13.16 o 
   6   3   1     1729.60     1743.71     27.99 o 
   7   3   1      308.86      321.52      8.04 o 
   8   3   1      444.07      437.48      9.99 o 
   9   3   1      196.72      193.77      5.51 o 
  10   3   1     2078.34     2047.40     30.42 o 
  11   3   1      307.75      290.56      9.33 o 
  12   3   1      570.56      528.77     15.48 o 
  13   3   1      164.57      168.14      8.82 o 
  14   3   1        9.63       11.45      6.64 o 
 -13   4   1       57.24       54.18      6.17 o 
 -12   4   1      668.80      684.50     19.57 o 
 -11   4   1      108.17      111.65      7.50 o 
 -10   4   1      299.41      289.98     11.11 o 
  -9   4   1      506.34      489.50     11.19 o 
  -8   4   1      268.92      277.92      7.54 o 
  -7   4   1      542.74      563.30     10.07 o 
  -6   4   1      323.33      357.84      7.29 o 
  -5   4   1      554.32      540.81     10.42 o 
  -4   4   1      994.35      867.41     14.07 o 
  -3   4   1      947.44      965.51     14.91 o 
  -2   4   1     8327.78     7864.55    187.50 o 
  -1   4   1     2975.87     3077.08     69.70 o 
   0   4   1     5501.05     5289.88    143.86 o 
   1   4   1     3168.04     3286.57     63.02 o 
   2   4   1     9533.02     8958.59    167.72 o 
   3   4   1      960.51      987.66     16.36 o 
   4   4   1     1109.00     1024.04     16.36 o 
   5   4   1      604.73      582.44     10.65 o 
   6   4   1      386.12      427.04      7.64 o 
   7   4   1      547.37      562.17     12.71 o 
   8   4   1      282.85      294.88     10.35 o 
   9   4   1      501.22      471.35     11.13 o 
  10   4   1      304.01      315.08      9.31 o 
  11   4   1      103.61      102.95      5.97 o 
  12   4   1      657.12      662.03     17.98 o 
  13   4   1       54.09       49.64      6.13 o 
 -13   5   1       59.88       54.91      6.71 o 
 -12   5   1       52.89       56.75      6.59 o 
 -11   5   1      502.52      517.24     16.40 o 
 -10   5   1      205.36      206.71      9.74 o 
  -9   5   1      660.31      661.45     18.48 o 
  -8   5   1     1841.60     1865.84     34.70 o 
  -7   5   1      383.18      374.37      7.23 o 
  -6   5   1     2889.79     2846.92     42.05 o 
  -5   5   1     2759.56     2760.03     37.56 o 
  -4   5   1      999.99      997.73     18.97 o 
  -3   5   1      688.95      650.08     11.05 o 
  -2   5   1      914.59      985.81     16.25 o 
  -1   5   1     2726.98     2722.79     53.44 o 
   0   5   1      529.95      614.32     15.44 o 
   1   5   1     2841.53     2855.09     55.54 o 
   2   5   1      925.00      988.35     16.60 o 
   3   5   1      833.20      809.25     13.30 o 
   4   5   1     1275.03     1290.22     25.53 o 
   5   5   1     2681.25     2727.41     43.33 o 
   6   5   1     2739.43     2709.37     44.76 o 
   7   5   1      335.96      328.92      7.29 o 
   8   5   1     1633.61     1661.70     37.14 o 
   9   5   1      747.60      753.15     18.70 o 
  10   5   1      277.65      260.01      8.49 o 
  11   5   1      532.58      527.18     15.14 o 
  12   5   1       42.26       45.29      5.68 o 
  13   5   1       68.27       66.77      6.77 o 
 -13   6   1       39.44       35.25      6.05 o 
 -12   6   1      145.73      147.05      9.13 o 
 -11   6   1      445.86      442.35     14.99 o 
 -10   6   1       27.03       23.73      5.07 o 
  -9   6   1      215.48      223.15     10.72 o 
  -8   6   1      104.70      109.53      5.55 o 
  -7   6   1     4208.27     4149.50     66.67 o 
  -6   6   1      270.53      267.87      6.74 o 
  -5   6   1     3140.33     3218.85     47.25 o 
  -4   6   1      595.64      611.50      9.93 o 
  -3   6   1     3211.01     3268.24     46.80 o 
  -2   6   1     3732.38     3906.17     61.06 o 
  -1   6   1     2364.92     2423.37     42.19 o 
   0   6   1     3635.97     3618.29     64.80 o 
   1   6   1     2345.82     2399.53     38.33 o 
   2   6   1     3977.67     4110.27     63.60 o 
   3   6   1     3040.31     3054.26     49.24 o 
   4   6   1      457.60      474.32      9.75 o 
   5   6   1     3128.41     3184.56     50.55 o 
   6   6   1      318.84      320.24      6.10 o 
   7   6   1     4288.99     4200.42     73.41 o 
   8   6   1      109.04      116.44      5.02 o 
   9   6   1      161.61      167.56      8.08 o 
  10   6   1       11.45        9.38      4.89 o 
  11   6   1      430.51      425.06     13.58 o 
  12   6   1      139.81      128.27      7.97 o 
  13   6   1       45.73       46.57      6.24 o 
 -13   7   1      154.40      148.45      9.17 o 
 -12   7   1       55.32       58.73      6.96 o 
 -11   7   1      333.75      336.74     19.78 o 
 -10   7   1       54.11       53.51      6.15 o 
  -9   7   1       20.19       13.56      3.06 o 
  -8   7   1      813.77      853.23     20.45 o 
  -7   7   1      777.14      785.09     17.14 o 
  -6   7   1      421.89      427.09      8.03 o 
  -5   7   1      624.23      625.58     11.02 o 
  -4   7   1      344.10      312.54      6.62 o 
  -3   7   1     1438.76     1311.97     24.54 o 
  -2   7   1      610.61      637.41     11.89 o 
  -1   7   1     7576.83     7755.71    111.15 o 
   0   7   1     1388.03     1414.84     22.06 o 
   1   7   1     7150.42     7350.30    106.80 o 
   2   7   1      713.76      757.05     12.12 o 
   3   7   1     1665.99     1535.10     24.96 o 
   4   7   1      439.16      404.21      8.12 o 
   5   7   1      627.49      643.94     12.17 o 
   6   7   1      416.72      432.21      8.21 o 
   7   7   1      807.73      827.15     17.25 o 
   8   7   1      821.10      875.45     18.33 o 
   9   7   1        8.92        5.99      2.30 o 
  10   7   1       54.01       48.24      6.30 o 
  11   7   1      296.33      290.59     13.12 o 
  12   7   1       55.36       63.35      6.62 o 
  13   7   1      144.16      128.86      8.70 o 
 -12   8   1      171.32      187.71     10.60 o 
 -11   8   1      483.37      490.32     19.85 o 
 -10   8   1      125.69      113.17      9.29 o 
  -9   8   1      333.57      320.66     10.68 o 
  -8   8   1      429.49      436.62     12.49 o 
  -7   8   1     3043.28     3090.38     53.08 o 
  -6   8   1      206.39      204.16      5.84 o 
  -5   8   1     1511.54     1560.01     26.34 o 
  -4   8   1      454.93      485.80      9.26 o 
  -3   8   1      676.69      650.06     12.32 o 
  -2   8   1      647.84      665.20     12.05 o 
  -1   8   1      235.56      230.04      5.03 o 
   0   8   1      434.91      490.85      9.10 o 
   1   8   1      256.79      261.22      5.36 o 
   2   8   1      598.19      610.55     10.71 o 
   3   8   1      765.33      729.19     12.15 o 
   4   8   1      530.93      555.99     10.76 o 
   5   8   1     1521.79     1570.71     26.60 o 
   6   8   1      216.21      203.18      7.16 o 
   7   8   1     2759.65     2809.14     46.56 o 
   8   8   1      358.72      383.92     10.54 o 
   9   8   1      356.83      333.42     10.05 o 
  10   8   1      144.23      139.70      8.87 o 
  11   8   1      496.27      508.78     17.66 o 
  12   8   1      183.47      207.66     10.32 o 
 -12   9   1       14.37        9.85      5.74 o 
 -11   9   1      361.11      372.85     14.31 o 
 -10   9   1      148.00      146.68      8.25 o 
  -9   9   1      108.71      110.59      6.72 o 
  -8   9   1      117.49      110.69      6.52 o 
  -7   9   1      246.04      268.60      7.86 o 
  -6   9   1     2352.11     2314.85     41.97 o 
  -5   9   1      470.44      451.71      9.66 o 
  -4   9   1      236.77      225.12      6.51 o 
  -3   9   1      444.24      417.27      8.99 o 
  -2   9   1      629.11      649.79     12.13 o 
  -1   9   1     2350.14     2327.74     31.91 o 
   0   9   1      200.30      234.23      6.43 o 
   1   9   1     2078.62     2049.94     30.47 o 
   2   9   1      523.60      553.89      9.56 o 
   3   9   1      504.21      501.54     10.10 o 
   4   9   1      180.91      174.58      5.58 o 
   5   9   1      425.94      401.03      9.32 o 
   6   9   1     2351.35     2302.20     38.19 o 
   7   9   1      247.90      275.35      7.29 o 
   8   9   1      155.02      141.15      7.23 o 
   9   9   1      112.41      118.40      6.38 o 
  10   9   1      136.18      125.20      6.29 o 
  11   9   1      357.96      387.24     15.58 o 
  12   9   1       17.15       13.48      6.41 o 
 -11  10   1      214.88      239.09     13.46 o 
 -10  10   1       22.66       25.62      6.11 o 
  -9  10   1      599.20      566.01     16.32 o 
  -8  10   1       30.64       30.84      4.64 o 
  -7  10   1      491.58      488.26     12.22 o 
  -6  10   1       75.11       68.59      4.99 o 
  -5  10   1     1333.48     1331.76     26.87 o 
  -4  10   1      238.86      244.59      8.23 o 
  -3  10   1      412.08      413.11     10.10 o 
  -2  10   1      654.52      637.91     11.76 o 
  -1  10   1      650.07      629.17     10.97 o 
   0  10   1     2823.99     2904.24     38.44 o 
   1  10   1      692.76      680.27     11.41 o 
   2  10   1      733.91      720.21     13.90 o 
   3  10   1      443.69      449.38      9.81 o 
   4  10   1      182.62      189.26      6.04 o 
   5  10   1     1324.47     1299.80     23.20 o 
   6  10   1       73.02       74.21      4.20 o 
   7  10   1      581.51      582.14     12.15 o 
   8  10   1       18.29       20.21      2.78 o 
   9  10   1      585.64      563.29     15.06 o 
  10  10   1       35.15       34.08      4.52 o 
  11  10   1      201.34      185.83     11.47 o 
 -11  11   1       97.17       88.67      7.11 o 
 -10  11   1      374.13      388.82     15.15 o 
  -9  11   1      182.19      178.86     10.02 o 
  -8  11   1      196.04      197.86      7.47 o 
  -7  11   1      289.48      300.15      9.80 o 
  -6  11   1     1192.52     1220.58     27.69 o 
  -5  11   1      881.64      851.99     19.78 o 
  -4  11   1      544.05      558.49     13.57 o 
  -3  11   1      359.13      363.03      9.63 o 
  -2  11   1      590.47      569.80     13.02 o 
  -1  11   1      403.65      414.90      8.58 o 
   0  11   1      159.18      161.49      7.51 o 
   1  11   1      365.37      372.81      8.58 o 
   2  11   1      605.00      586.79     12.44 o 
   3  11   1      389.86      384.77      9.44 o 
   4  11   1      651.60      684.20     12.76 o 
   5  11   1      805.81      786.62     15.06 o 
   6  11   1     1261.60     1303.99     22.26 o 
   7  11   1      254.42      262.98      8.20 o 
   8  11   1      183.76      178.48      6.51 o 
   9  11   1      169.67      165.76      8.02 o 
  10  11   1      395.26      393.17     12.33 o 
  11  11   1      106.19       96.83      6.23 o 
 -10  12   1      125.28      142.12     12.93 o 
  -9  12   1        3.23       -0.44      4.65 o 
  -8  12   1      116.83      101.67      6.06 o 
  -7  12   1       17.63        6.17      3.69 o 
  -6  12   1      171.73      154.76      7.56 o 
  -5  12   1       75.67       75.90      5.72 o 
  -4  12   1      444.01      444.76     13.99 o 
  -3  12   1      798.24      773.95     16.65 o 
  -2  12   1     1085.03     1057.43     23.35 o 
  -1  12   1       40.41       42.22      3.17 o 
   0  12   1     2326.78     2442.62     44.12 o 
   1  12   1       43.82       41.03      3.36 o 
   2  12   1      821.38      833.91     18.66 o 
   3  12   1      757.60      727.61     15.28 o 
   4  12   1      392.47      394.73     10.18 o 
   5  12   1       80.64       79.91      4.74 o 
   6  12   1      185.64      179.81      6.36 o 
   7  12   1       16.70        9.53      3.34 o 
   8  12   1      133.28      133.28      5.98 o 
   9  12   1        5.17        3.26      4.25 o 
  10  12   1      140.56      145.09      8.05 o 
  -9  13   1      136.91      139.49     14.73 o 
  -8  13   1      313.91      332.88     11.07 o 
  -7  13   1       56.90       59.73      7.81 o 
  -6  13   1      835.84      814.30     20.63 o 
  -5  13   1       90.35       84.19      6.02 o 
  -4  13   1      339.69      335.55     11.23 o 
  -3  13   1        9.60        4.67      3.18 o 
  -2  13   1      214.55      215.08      7.64 o 
  -1  13   1      122.38      125.22      7.81 o 
   0  13   1       72.04       73.39      4.65 o 
   1  13   1      120.64      113.77      5.37 o 
   2  13   1      194.20      180.02      6.78 o 
   3  13   1        2.52        2.08      2.93 o 
   4  13   1      307.40      315.51      9.10 o 
   5  13   1       93.47       86.65      5.13 o 
   6  13   1      869.61      861.41     19.71 o 
   7  13   1       60.41       61.35      5.19 o 
   8  13   1      286.96      312.14      9.63 o 
   9  13   1      153.36      157.18      8.52 o 
  -8  14   1       26.34       26.67      4.71 o 
  -7  14   1      174.49      172.49     12.60 o 
  -6  14   1      270.95      282.64     10.81 o 
  -5  14   1      823.31      861.55     25.78 o 
  -4  14   1      227.74      212.73      9.50 o 
  -3  14   1      234.85      256.31      9.85 o 
  -2  14   1     1202.97     1170.03     27.15 o 
  -1  14   1      218.19      196.02     10.24 o 
   0  14   1      200.56      203.64      9.16 o 
   1  14   1      194.72      183.53      8.42 o 
   2  14   1     1271.02     1241.32     23.75 o 
   3  14   1      207.36      221.77      7.94 o 
   4  14   1      241.93      242.91      8.21 o 
   5  14   1      826.88      838.08     19.86 o 
   6  14   1      273.83      294.53     10.42 o 
   7  14   1      166.27      156.83      7.98 o 
   8  14   1       36.30       34.09      4.88 o 
  -7  15   1       13.50        7.88      4.56 o 
  -6  15   1      142.35      130.94      8.10 o 
  -5  15   1      220.06      226.42     10.33 o 
  -4  15   1      203.95      206.42      9.62 o 
  -3  15   1      218.65      228.03     10.47 o 
  -2  15   1      351.56      368.49     17.00 o 
  -1  15   1     2580.97     2572.96     61.48 o 
   0  15   1      252.72      257.84     10.73 o 
   1  15   1     2626.65     2656.44     63.31 o 
   2  15   1      330.39      358.83     12.49 o 
   3  15   1      247.08      273.87      9.09 o 
   4  15   1      175.97      179.92      8.55 o 
   5  15   1      237.07      238.90      9.82 o 
   6  15   1      138.73      114.58      7.14 o 
   7  15   1       17.68       12.71      4.62 o 
  -6  16   1       60.73       64.20      6.25 o 
  -5  16   1      787.19      798.57     20.06 o 
  -4  16   1       79.61       69.62      7.25 o 
  -3  16   1      484.53      483.06     21.92 o 
  -2  16   1      297.67      302.66     17.26 o 
  -1  16   1       58.22       64.35      7.38 o 
   0  16   1      105.48       95.72      8.47 o 
   1  16   1       66.32       65.19      7.69 o 
   2  16   1      308.80      316.75     14.07 o 
   3  16   1      473.84      475.14     15.15 o 
   4  16   1       75.38       67.23      6.42 o 
   5  16   1      812.78      816.35     20.30 o 
   6  16   1       47.75       45.03      5.83 o 
  -4  17   1       38.24       32.77      7.30 o 
  -3  17   1      344.00      328.11     24.67 o 
  -2  17   1       35.06       23.85      8.68 o 
  -1  17   1      859.28      843.40     31.70 o 
   0  17   1      136.86      127.11     11.74 o 
   1  17   1      836.15      851.08     26.21 o 
   2  17   1       31.23       41.12      7.15 o 
   3  17   1      337.14      326.76     21.64 o 
   4  17   1       35.24       32.89     10.35 o 
   2   0   2     2295.71     2515.24     56.19 o 
   3   0   2    10479.49     8868.21    138.36 o 
   4   0   2      326.45      346.46      6.50 o 
   5   0   2      342.43      318.98      6.06 o 
   6   0   2      680.34      805.73     13.01 o 
   7   0   2        9.18        2.70      2.42 o 
   8   0   2      384.12      425.18      7.95 o 
   9   0   2       53.89       52.48      3.02 o 
  10   0   2      420.68      445.33      8.88 o 
  11   0   2       42.45       55.71      3.79 o 
  12   0   2      717.37      681.97     17.12 o 
  13   0   2      184.42      173.42      9.97 o 
  14   0   2      116.55      114.67      8.50 o 
 -14   1   2       74.13       71.86     12.27 o 
 -13   1   2       54.29       44.30      5.50 o 
 -12   1   2      527.46      482.94     13.76 o 
 -11   1   2       91.14       99.65      5.37 o 
 -10   1   2      507.32      538.44     10.47 o 
  -9   1   2      743.04      735.05     12.01 o 
  -8   1   2     1335.73     1284.66     18.95 o 
  -7   1   2     1230.35     1195.25     16.95 o 
  -6   1   2    11584.73    11140.88    147.81 o 
  -5   1   2     8778.92     8655.15    119.30 o 
  -4   1   2     5921.61     5774.07     75.34 o 
  -3   1   2     4036.15     3810.89     60.15 o 
  -2   1   2     1941.03     2005.94     38.26 o 
  -1   1   2     1373.64     1455.18     40.64 o 
   0   1   2     4821.18     4469.95    169.90 o 
   1   1   2     1554.33     1643.27     59.88 o 
   2   1   2     1819.56     1884.02     37.66 o 
   3   1   2     4060.98     3852.80     62.01 o 
   4   1   2     5526.76     5390.39     83.28 o 
   5   1   2     8759.22     8621.17    128.07 o 
   6   1   2    12035.65    11641.78    168.20 o 
   7   1   2     1129.52     1086.27     17.79 o 
   8   1   2     1319.95     1272.77     18.98 o 
   9   1   2      682.90      680.07     11.87 o 
  10   1   2      492.59      520.44      9.94 o 
  11   1   2       94.37      102.88      4.78 o 
  12   1   2      552.47      503.82     13.94 o 
  13   1   2       49.34       42.35      6.03 o 
  14   1   2       63.05       46.66      9.44 o 
 -14   2   2       45.65       53.35      7.91 o 
 -13   2   2      275.92      272.20     11.70 o 
 -12   2   2      343.70      353.34     10.31 o 
 -11   2   2      923.70      882.16     18.48 o 
 -10   2   2      372.90      373.99      9.61 o 
  -9   2   2      785.12      766.57     13.08 o 
  -8   2   2      249.59      250.61      7.21 o 
  -7   2   2     1420.85     1370.83     19.91 o 
  -6   2   2      189.64      184.85      4.29 o 
  -5   2   2     6441.93     6530.06     82.22 o 
  -4   2   2      601.75      642.49     12.39 o 
  -3   2   2     1037.88     1145.94     26.04 o 
  -2   2   2     5553.14     5207.64    196.76 o 
  -1   2   2     1030.17     1039.52     40.86 o 
   0   2   2     5270.94     5106.44    192.03 o 
   1   2   2      908.31      934.67     21.66 o 
   2   2   2     5050.64     4879.88    109.12 o 
   3   2   2      908.91      995.75     19.45 o 
   4   2   2      806.20      860.56     15.39 o 
   5   2   2     6218.46     6326.26     96.09 o 
   6   2   2      276.65      261.15     10.88 o 
   7   2   2     1435.34     1397.66     22.78 o 
   8   2   2      169.50      173.21      5.15 o 
   9   2   2      753.11      728.95     12.43 o 
  10   2   2      313.67      317.67      8.65 o 
  11   2   2      944.21      913.15     17.55 o 
  12   2   2      333.72      334.10      9.57 o 
  13   2   2      266.38      273.50     11.63 o 
  14   2   2       46.18       39.50      9.71 o 
 -14   3   2      124.26      134.73     10.78 o 
 -13   3   2      104.22      106.62      8.63 o 
 -12   3   2      421.28      382.31     13.71 o 
 -11   3   2      504.41      484.76     13.12 o 
 -10   3   2       76.94       76.95      4.71 o 
  -9   3   2     1063.44     1024.16     19.22 o 
  -8   3   2      326.94      329.38      6.92 o 
  -7   3   2      957.46      978.84     15.64 o 
  -6   3   2      872.02      845.46     11.49 o 
  -5   3   2     2495.04     2594.50     36.74 o 
  -4   3   2      641.63      650.17     11.49 o 
  -3   3   2     1193.15     1256.58     28.53 o 
  -2   3   2      426.49      447.34     12.27 o 
  -1   3   2    11455.60    10252.43    362.82 o 
   0   3   2     1432.70     1380.98     31.28 o 
   1   3   2    12210.78    11159.72    344.98 o 
   2   3   2      539.10      553.86     10.92 o 
   3   3   2      898.37      964.99     27.19 o 
   4   3   2      626.74      641.07     10.72 o 
   5   3   2     2587.74     2707.32     40.34 o 
   6   3   2      869.85      820.83     14.40 o 
   7   3   2      951.36      973.45     16.85 o 
   8   3   2      295.24      300.69      7.39 o 
   9   3   2      971.71      948.60     17.67 o 
  10   3   2       42.37       45.13      3.95 o 
  11   3   2      458.05      446.66     11.97 o 
  12   3   2      433.87      394.73     11.45 o 
  13   3   2       81.06       83.61      7.91 o 
  14   3   2      130.26      143.85     11.14 o 
 -13   4   2      143.67      158.51      9.56 o 
 -12   4   2      165.95      138.65      8.67 o 
 -11   4   2      673.16      713.18     19.19 o 
 -10   4   2      753.32      704.33     17.25 o 
  -9   4   2       81.78       83.99      5.25 o 
  -8   4   2      132.18      132.98      5.12 o 
  -7   4   2     1596.94     1624.91     22.95 o 
  -6   4   2     1676.03     1584.43     24.69 o 
  -5   4   2     4156.04     4215.85     67.93 o 
  -4   4   2     2551.17     2640.11     37.15 o 
  -3   4   2       51.45       50.65      2.12 o 
  -2   4   2     6411.08     6244.03    116.89 o 
  -1   4   2      684.63      677.81     13.83 o 
   0   4   2     2359.11     2498.73     55.97 o 
   1   4   2      611.56      608.93     12.35 o 
   2   4   2     6296.62     6196.17     98.55 o 
   3   4   2      122.50      133.19      4.31 o 
   4   4   2     2270.98     2380.35     37.18 o 
   5   4   2     4382.00     4423.91     64.20 o 
   6   4   2     1693.23     1616.72     23.38 o 
   7   4   2     1538.92     1518.59     28.11 o 
   8   4   2      150.75      143.64      6.30 o 
   9   4   2      152.26      152.95      7.61 o 
  10   4   2      805.86      759.65     16.31 o 
  11   4   2      625.47      645.88     15.54 o 
  12   4   2      184.82      158.28      8.30 o 
  13   4   2      156.22      168.98      8.95 o 
 -13   5   2      148.39      143.13      9.19 o 
 -12   5   2      187.84      216.24     10.73 o 
 -11   5   2      634.28      650.61     21.93 o 
 -10   5   2      976.73      961.02     24.17 o 
  -9   5   2      269.10      258.37     10.14 o 
  -8   5   2      258.74      264.99      6.79 o 
  -7   5   2      329.58      323.25      7.33 o 
  -6   5   2      571.25      596.53     11.78 o 
  -5   5   2     1364.60     1312.78     18.65 o 
  -4   5   2       58.15       72.34      2.50 o 
  -3   5   2      416.08      364.01     10.09 o 
  -2   5   2     4824.10     4818.29     75.53 o 
  -1   5   2     5058.80     5041.39     88.42 o 
   0   5   2     7085.19     6735.05    108.49 o 
   1   5   2     5641.12     5683.52     98.07 o 
   2   5   2     5088.88     5085.47     73.40 o 
   3   5   2      579.63      533.90     12.15 o 
   4   5   2      119.39      144.39      6.82 o 
   5   5   2     1360.43     1328.47     21.13 o 
   6   5   2      635.53      655.73     11.26 o 
   7   5   2      301.63      290.37      6.46 o 
   8   5   2      224.51      226.30      8.29 o 
   9   5   2      219.84      215.03      8.53 o 
  10   5   2      934.63      944.31     21.91 o 
  11   5   2      666.64      683.06     15.95 o 
  12   5   2      209.97      211.08      9.61 o 
  13   5   2      149.32      139.97      8.51 o 
 -13   6   2       79.22       85.13      7.95 o 
 -12   6   2      384.36      385.85     14.73 o 
 -11   6   2      241.63      269.00     11.73 o 
 -10   6   2      556.90      545.71     17.26 o 
  -9   6   2      186.87      180.16      8.55 o 
  -8   6   2     2923.34     2943.01     58.50 o 
  -7   6   2      574.23      588.65     12.92 o 
  -6   6   2     1855.02     1848.40     31.44 o 
  -5   6   2     1435.32     1477.41     20.88 o 
  -4   6   2      411.79      348.85      7.25 o 
  -3   6   2      948.65      893.86     15.13 o 
  -2   6   2     9104.85     9063.52    135.15 o 
  -1   6   2      441.33      451.48      9.31 o 
   0   6   2     9745.39     9480.37    138.93 o 
   1   6   2      594.22      611.87     13.51 o 
   2   6   2     8617.72     8546.24    126.86 o 
   3   6   2      918.86      871.24     14.66 o 
   4   6   2      418.95      370.08      7.34 o 
   5   6   2     1408.93     1448.67     23.32 o 
   6   6   2     1929.71     1947.24     27.66 o 
   7   6   2      496.72      515.72     11.56 o 
   8   6   2     2857.17     2855.55     48.72 o 
   9   6   2      191.56      190.92      8.03 o 
  10   6   2      640.62      636.38     16.08 o 
  11   6   2      238.34      260.29     11.94 o 
  12   6   2      415.41      423.37     13.84 o 
  13   6   2       83.02       86.06      7.44 o 
 -13   7   2       23.05       17.97      6.22 o 
 -12   7   2       93.52       98.65      8.06 o 
 -11   7   2      380.75      375.39     13.99 o 
 -10   7   2      644.20      631.68     17.89 o 
  -9   7   2       24.54       29.70      3.77 o 
  -8   7   2      267.14      263.53      9.04 o 
  -7   7   2      948.88      941.17     21.93 o 
  -6   7   2     3791.29     3804.24     51.60 o 
  -5   7   2      841.41      800.23     13.64 o 
  -4   7   2     2507.45     2551.38     39.41 o 
  -3   7   2       40.76       60.81      2.79 o 
  -2   7   2     3756.40     3977.86     60.65 o 
  -1   7   2     1105.55     1162.42     17.87 o 
   0   7   2     1378.47     1410.09     20.56 o 
   1   7   2     1006.73     1060.85     16.35 o 
   2   7   2     3582.30     3767.76     57.07 o 
   3   7   2       36.52       59.43      2.76 o 
   4   7   2     2288.78     2343.48     36.97 o 
   5   7   2      880.02      855.05     14.60 o 
   6   7   2     3748.47     3759.22     56.76 o 
   7   7   2      953.82      931.07     14.60 o 
   8   7   2      220.42      218.04      6.94 o 
   9   7   2       50.37       55.11      4.95 o 
  10   7   2      555.42      541.31     15.49 o 
  11   7   2      364.74      361.43     14.26 o 
  12   7   2      108.61      106.71      7.69 o 
  13   7   2       25.67       27.80      5.86 o 
 -12   8   2      355.51      347.15     19.62 o 
 -11   8   2       95.13      101.14      7.92 o 
 -10   8   2      287.57      306.82      9.27 o 
  -9   8   2      127.12      110.58      6.54 o 
  -8   8   2      243.48      256.57      9.63 o 
  -7   8   2      402.08      401.53     12.21 o 
  -6   8   2      229.88      212.41      7.24 o 
  -5   8   2      723.98      743.13     13.36 o 
  -4   8   2      521.92      521.43     10.74 o 
  -3   8   2     1419.80     1391.74     22.49 o 
  -2   8   2     3408.19     3373.78     53.35 o 
  -1   8   2     4166.65     4194.74     58.29 o 
   0   8   2     8146.10     8385.38    113.10 o 
   1   8   2     4349.05     4363.13     56.05 o 
   2   8   2     3445.58     3421.96     47.82 o 
   3   8   2     1279.04     1251.33     21.08 o 
   4   8   2      637.54      660.92     11.60 o 
   5   8   2      665.11      672.61     12.72 o 
   6   8   2      214.77      193.59      5.68 o 
   7   8   2      408.56      408.81      8.82 o 
   8   8   2      266.69      273.87      8.01 o 
   9   8   2      155.81      145.94      5.75 o 
  10   8   2      255.30      273.09     12.50 o 
  11   8   2       81.81       84.23      8.16 o 
  12   8   2      338.46      327.80     14.63 o 
 -12   9   2      235.16      235.72     13.83 o 
 -11   9   2      123.76      120.14      8.69 o 
 -10   9   2      488.53      496.28     14.60 o 
  -9   9   2      191.09      193.22      8.67 o 
  -8   9   2     1156.54     1171.92     29.01 o 
  -7   9   2      192.58      190.20      6.96 o 
  -6   9   2     1835.59     1808.81     37.09 o 
  -5   9   2      124.85      129.12      5.78 o 
  -4   9   2      923.71      887.46     16.42 o 
  -3   9   2      406.16      413.76      8.90 o 
  -2   9   2      303.24      320.11      6.29 o 
  -1   9   2      202.73      200.18      5.02 o 
   0   9   2     3562.98     3683.13     47.89 o 
   1   9   2      147.27      144.47      4.03 o 
   2   9   2      263.31      280.40      6.30 o 
   3   9   2      408.09      428.16      8.80 o 
   4   9   2     1015.57      968.26     16.51 o 
   5   9   2       85.62       88.93      3.95 o 
   6   9   2     1820.43     1804.30     29.20 o 
   7   9   2      185.86      182.49      5.76 o 
   8   9   2     1374.32     1388.34     27.13 o 
   9   9   2      210.96      210.50      8.21 o 
  10   9   2      486.28      484.39     13.07 o 
  11   9   2      111.29      118.36      9.09 o 
  12   9   2      208.75      216.24     12.23 o 
 -11  10   2      264.25      252.14      9.79 o 
 -10  10   2      410.13      397.88     14.74 o 
  -9  10   2       55.78       56.28      6.37 o 
  -8  10   2      103.08       99.74      7.30 o 
  -7  10   2      843.57      899.07     21.64 o 
  -6  10   2     2102.83     2132.98     43.78 o 
  -5  10   2      355.85      361.04     10.63 o 
  -4  10   2      964.94      956.04     19.28 o 
  -3  10   2       52.30       43.93      3.02 o 
  -2  10   2      668.85      665.38     13.02 o 
  -1  10   2      935.61      899.08     14.76 o 
   0  10   2     1975.46     2016.93     27.50 o 
   1  10   2     1032.89      997.96     16.61 o 
   2  10   2      704.54      687.75     11.81 o 
   3  10   2       49.69       38.26      2.94 o 
   4  10   2      977.12      984.44     17.25 o 
   5  10   2      336.74      329.72      8.05 o 
   6  10   2     2146.20     2175.64     34.65 o 
   7  10   2      988.13     1007.31     17.62 o 
   8  10   2       75.15       71.64      4.01 o 
   9  10   2       88.19       84.72      5.88 o 
  10  10   2      395.94      419.21     12.43 o 
  11  10   2      282.82      266.23     14.54 o 
 -11  11   2       54.85       57.96      6.34 o 
 -10  11   2       64.49       65.63      7.29 o 
  -9  11   2      101.05      101.71      8.12 o 
  -8  11   2      660.25      628.91     16.49 o 
  -7  11   2      116.83      114.32      6.20 o 
  -6  11   2      160.95      155.40      7.66 o 
  -5  11   2       81.89       87.88      5.66 o 
  -4  11   2      917.42      921.82     24.82 o 
  -3  11   2      315.57      326.15     11.63 o 
  -2  11   2     1709.82     1728.80     29.34 o 
  -1  11   2      621.09      645.58     11.66 o 
   0  11   2     3663.91     3759.50     56.80 o 
   1  11   2      516.85      540.94     11.11 o 
   2  11   2     1736.97     1754.90     30.62 o 
   3  11   2      426.18      443.34      9.47 o 
   4  11   2      888.47      866.21     16.10 o 
   5  11   2       55.24       55.61      4.28 o 
   6  11   2      153.76      160.63      5.90 o 
   7  11   2       96.44      100.49      4.77 o 
   8  11   2      596.36      580.03     13.38 o 
   9  11   2      107.68      115.71      6.92 o 
  10  11   2       73.57       74.15      5.89 o 
  11  11   2       77.11       71.01      8.25 o 
 -10  12   2      366.23      369.95     14.92 o 
  -9  12   2      217.47      219.19     15.59 o 
  -8  12   2      207.32      206.30      8.09 o 
  -7  12   2      173.29      174.20      7.80 o 
  -6  12   2      605.34      637.48     16.85 o 
  -5  12   2      249.51      255.86      9.55 o 
  -4  12   2      728.70      703.53     17.69 o 
  -3  12   2      156.09      169.34      6.86 o 
  -2  12   2      772.47      756.96     16.74 o 
  -1  12   2       97.92      107.87      4.41 o 
   0  12   2       35.59       46.81      3.71 o 
   1  12   2       97.08      101.46      4.53 o 
   2  12   2      847.64      818.41     16.30 o 
   3  12   2      223.37      231.20      7.19 o 
   4  12   2      699.34      681.67     13.65 o 
   5  12   2      289.64      286.06      7.89 o 
   6  12   2      616.55      651.00     13.35 o 
   7  12   2      157.22      162.44      6.77 o 
   8  12   2      196.12      196.10      7.31 o 
   9  12   2      206.91      230.63      9.61 o 
  10  12   2      342.05      339.17     11.99 o 
  -9  13   2       31.15       26.62      6.34 o 
  -8  13   2       67.66       66.52      5.41 o 
  -7  13   2      186.75      178.63      8.31 o 
  -6  13   2      232.00      241.16      9.59 o 
  -5  13   2      271.59      274.56     10.22 o 
  -4  13   2      355.53      357.74     11.70 o 
  -3  13   2      318.21      338.57     10.89 o 
  -2  13   2       60.12       71.11      4.90 o 
  -1  13   2      624.07      670.23     20.09 o 
   0  13   2      277.41      270.03      8.69 o 
   1  13   2      666.19      715.93     15.11 o 
   2  13   2       42.92       49.60      4.16 o 
   3  13   2      249.24      277.97      8.64 o 
   4  13   2      351.47      353.96      9.88 o 
   5  13   2      263.38      257.95      7.75 o 
   6  13   2      214.68      217.05      7.26 o 
   7  13   2      201.78      188.92      7.48 o 
   8  13   2       55.59       57.84      4.83 o 
   9  13   2       29.49       29.55      3.79 o 
  -8  14   2      172.45      172.42      8.44 o 
  -7  14   2      243.37      255.10     10.19 o 
  -6  14   2      124.24      137.46      7.89 o 
  -5  14   2       80.49       75.35      6.39 o 
  -4  14   2      567.30      565.90     18.71 o 
  -3  14   2      199.92      191.74      8.46 o 
  -2  14   2      241.12      240.69     13.41 o 
  -1  14   2      474.42      480.07     16.45 o 
   0  14   2     1309.15     1295.18     29.27 o 
   1  14   2      470.00      474.42     14.11 o 
   2  14   2      162.36      160.22      6.83 o 
   3  14   2      136.79      126.11      6.26 o 
   4  14   2      534.54      519.30     12.92 o 
   5  14   2       67.68       64.77      6.75 o 
   6  14   2      136.68      146.66      7.60 o 
   7  14   2      237.75      237.70      9.40 o 
   8  14   2      192.32      181.29      7.60 o 
  -7  15   2      215.24      224.72     10.16 o 
  -6  15   2      438.92      449.67     14.61 o 
  -5  15   2      349.56      340.17     12.12 o 
  -4  15   2     1105.07     1095.55     26.50 o 
  -3  15   2      184.72      202.63     13.90 o 
  -2  15   2      234.10      235.15     14.42 o 
  -1  15   2      376.07      359.30     14.44 o 
   0  15   2        8.65        6.18      4.47 o 
   1  15   2      355.47      366.57     14.79 o 
   2  15   2      219.47      207.72      9.51 o 
   3  15   2      186.24      191.88      7.83 o 
   4  15   2     1088.12     1089.36     22.10 o 
   5  15   2      315.08      301.74     10.96 o 
   6  15   2      456.08      453.17     13.66 o 
   7  15   2      240.09      237.12      9.74 o 
  -6  16   2       22.25       23.44      5.51 o 
  -5  16   2       32.44       21.15      5.56 o 
  -4  16   2      413.77      387.95     15.64 o 
  -3  16   2      176.64      159.15     20.94 o 
  -2  16   2      446.37      437.34     20.54 o 
  -1  16   2      551.14      587.46     24.67 o 
   0  16   2      905.88      932.63     27.25 o 
   1  16   2      515.18      567.16     19.74 o 
   2  16   2      507.67      514.36     18.39 o 
   3  16   2      163.93      170.23      8.09 o 
   4  16   2      409.03      381.34     11.48 o 
   5  16   2       33.64       25.79      5.44 o 
   6  16   2       16.09       17.44      5.12 o 
  -4  17   2      436.17      433.45     17.27 o 
  -3  17   2        5.77        0.98      7.23 o 
  -2  17   2       52.54       50.02      8.98 o 
  -1  17   2       63.28       70.95     10.84 o 
   0  17   2       34.89       42.02     12.19 o 
   1  17   2       55.23       55.51      7.84 o 
   2  17   2       42.64       36.27      7.00 o 
   3  17   2       14.47       10.24      6.26 o 
   4  17   2      468.20      474.82     15.87 o 
   1   0   3      333.11      352.98     10.88 o 
   2   0   3      903.74      801.82     23.24 o 
   3   0   3     7727.33     7311.46    110.01 o 
   4   0   3     4042.42     3746.74     51.96 o 
   5   0   3     3972.65     3812.06     55.69 o 
   6   0   3    10623.01    10386.80    143.42 o 
   7   0   3      454.58      434.35      8.20 o 
   8   0   3       75.06       89.81      3.51 o 
   9   0   3      188.64      174.33      4.96 o 
  10   0   3      193.64      188.21      5.41 o 
  11   0   3       23.14       23.84      3.75 o 
  12   0   3      189.21      205.83      9.98 o 
  13   0   3        0.61       -0.48      4.70 o 
  14   0   3       22.01       17.01      5.84 o 
 -14   1   3       96.23      103.67      9.45 o 
 -13   1   3      230.41      229.96     10.76 o 
 -12   1   3      426.14      435.82     13.03 o 
 -11   1   3      187.12      194.07      7.19 o 
 -10   1   3      187.86      203.65      6.37 o 
  -9   1   3      262.15      263.40      6.12 o 
  -8   1   3      401.58      422.56      7.81 o 
  -7   1   3     2412.19     2458.63     34.50 o 
  -6   1   3      120.48      131.75      3.82 o 
  -5   1   3      506.92      475.10      8.82 o 
  -4   1   3     2648.65     2652.92     35.17 o 
  -3   1   3      842.15      861.27     18.35 o 
  -2   1   3     4034.30     4014.48     86.94 o 
  -1   1   3     2335.92     2454.79     67.19 o 
   1   1   3     2773.40     2918.21     65.52 o 
   2   1   3     3574.19     3531.63     69.47 o 
   3   1   3     1049.22     1062.39     17.52 o 
   4   1   3     2324.45     2357.22     37.52 o 
   5   1   3      632.75      595.00      9.68 o 
   6   1   3      142.19      155.52      4.42 o 
   7   1   3     2212.56     2244.21     36.85 o 
   8   1   3      395.46      394.88      8.16 o 
   9   1   3      258.40      249.35      6.39 o 
  10   1   3      153.44      164.97      5.66 o 
  11   1   3      177.93      181.82      7.35 o 
  12   1   3      418.22      431.72     12.87 o 
  13   1   3      204.99      197.76     10.29 o 
  14   1   3       85.23       91.87      9.11 o 
 -14   2   3      114.80      115.42     15.56 o 
 -13   2   3       24.39       20.28      5.45 o 
 -12   2   3      627.73      614.28     16.11 o 
 -11   2   3      112.72      102.42      5.60 o 
 -10   2   3      423.60      434.23     10.60 o 
  -9   2   3       98.31       89.26      4.30 o 
  -8   2   3     1373.69     1395.14     20.07 o 
  -7   2   3     1207.90     1200.11     17.56 o 
  -6   2   3      964.92      901.65     11.76 o 
  -5   2   3     3338.47     3460.42     45.42 o 
  -4   2   3     1380.95     1340.57     25.05 o 
  -3   2   3     4135.69     4057.73     86.93 o 
  -2   2   3      539.80      583.62     17.71 o 
  -1   2   3    18271.06    15801.95    599.44 o 
   1   2   3    19586.15    17061.64    783.86 o 
   2   2   3      404.06      439.54     15.58 o 
   3   2   3     3705.46     3646.43     54.38 o 
   4   2   3     1529.78     1487.48     20.56 o 
   5   2   3     3291.54     3465.34     48.44 o 
   6   2   3      821.13      767.91     15.55 o 
   7   2   3     1181.32     1189.54     20.07 o 
   8   2   3     1305.15     1318.75     22.78 o 
   9   2   3      146.83      135.42      4.95 o 
  10   2   3      375.80      381.09      9.71 o 
  11   2   3      139.52      128.11      5.72 o 
  12   2   3      599.30      609.70     15.05 o 
  13   2   3       14.32        8.82      5.08 o 
  14   2   3      137.20      133.71     13.36 o 
 -13   3   3       75.29       72.77      8.45 o 
 -12   3   3       85.54       77.79      6.93 o 
 -11   3   3      496.74      488.09     13.72 o 
 -10   3   3      818.85      793.33     18.88 o 
  -9   3   3      419.22      413.65     11.71 o 
  -8   3   3      585.57      619.08     14.02 o 
  -7   3   3     1418.20     1336.49     17.59 o 
  -6   3   3     1636.56     1735.82     24.65 o 
  -5   3   3     2252.64     2309.67     33.59 o 
  -4   3   3     7519.46     7444.57    110.69 o 
  -3   3   3      269.00      312.69      8.07 o 
  -2   3   3     3224.24     3160.37     69.18 o 
  -1   3   3     5496.11     5462.65    148.44 o 
   0   3   3       35.00       44.32      4.18 o 
   1   3   3     5253.76     5258.01     93.14 o 
   2   3   3     3574.54     3499.98     62.64 o 
   3   3   3      233.96      288.64      5.65 o 
   4   3   3     7147.28     7091.36    105.24 o 
   5   3   3     2463.52     2520.95     34.21 o 
   6   3   3     1786.96     1898.96     28.77 o 
   7   3   3     1381.48     1311.04     21.97 o 
   8   3   3      530.19      561.77     12.49 o 
   9   3   3      574.94      555.27     14.90 o 
  10   3   3      907.67      877.34     17.91 o 
  11   3   3      525.96      516.20     11.88 o 
  12   3   3       92.92       90.44      6.60 o 
  13   3   3       82.09       69.98      6.33 o 
 -13   4   3      207.35      207.40     12.32 o 
 -12   4   3      167.48      166.67     10.29 o 
 -11   4   3      554.15      537.11     16.40 o 
 -10   4   3      253.19      283.07      9.84 o 
  -9   4   3      749.44      784.66     18.02 o 
  -8   4   3      226.62      228.99      6.03 o 
  -7   4   3       15.63       11.76      1.59 o 
  -6   4   3      182.20      180.04      4.24 o 
  -5   4   3      943.44     1022.95     18.74 o 
  -4   4   3     1552.25     1687.17     27.79 o 
  -3   4   3      294.61      336.26      9.98 o 
  -2   4   3     1525.22     1440.09     24.50 o 
  -1   4   3     7388.34     7230.89    156.83 o 
   0   4   3     4403.25     4669.10     85.08 o 
   1   4   3     7296.77     7164.12    126.55 o 
   2   4   3     1377.61     1316.83     20.82 o 
   3   4   3      144.90      174.10      4.31 o 
   4   4   3     1768.37     1935.95     30.20 o 
   5   4   3     1122.87     1204.60     18.31 o 
   6   4   3      184.61      185.82      3.36 o 
   7   4   3       15.71       12.23      2.94 o 
   8   4   3      216.79      223.29      8.02 o 
   9   4   3      777.25      806.40     18.71 o 
  10   4   3      310.44      353.59     10.94 o 
  11   4   3      579.12      543.22     13.60 o 
  12   4   3      131.17      121.79      6.81 o 
  13   4   3      214.56      207.91     11.24 o 
 -13   5   3       69.70       76.94      7.70 o 
 -12   5   3      263.42      236.67     11.38 o 
 -11   5   3      678.18      677.28     19.35 o 
 -10   5   3      682.01      692.89     19.13 o 
  -9   5   3      370.04      351.75     10.92 o 
  -8   5   3      653.69      662.75     12.80 o 
  -7   5   3     2287.80     2302.61     38.66 o 
  -6   5   3      822.75      790.68     14.21 o 
  -5   5   3     7588.41     7298.93    102.17 o 
  -4   5   3       36.52       44.46      2.35 o 
  -3   5   3     1311.40     1340.72     23.49 o 
  -2   5   3      669.32      691.32     11.80 o 
  -1   5   3     5788.51     5703.80     98.05 o 
   0   5   3     2373.85     2582.81     39.95 o 
   1   5   3     5960.03     6002.57     94.80 o 
   2   5   3      639.59      652.86     11.24 o 
   3   5   3     1078.42     1125.67     19.50 o 
   4   5   3       85.14      100.67      5.29 o 
   5   5   3     7414.66     7135.49    105.21 o 
   6   5   3      769.14      750.20     12.05 o 
   7   5   3     2323.75     2346.78     36.02 o 
   8   5   3      547.77      544.05     14.78 o 
   9   5   3      451.53      437.78     11.95 o 
  10   5   3      682.11      676.43     19.57 o 
  11   5   3      691.94      678.62     16.04 o 
  12   5   3      279.28      268.94     14.39 o 
  13   5   3       75.25       81.23      7.07 o 
 -13   6   3      304.56      303.77     13.34 o 
 -12   6   3       46.63       42.20      6.22 o 
 -11   6   3      455.60      442.57     14.95 o 
 -10   6   3      983.38      965.04     24.68 o 
  -9   6   3      434.02      442.13     11.01 o 
  -8   6   3      383.60      411.24      9.61 o 
  -7   6   3     1173.58     1149.90     22.67 o 
  -6   6   3     2120.18     2119.82     43.47 o 
  -5   6   3     3005.24     3000.04     43.15 o 
  -4   6   3     2930.32     3015.12     49.19 o 
  -3   6   3     6005.95     6414.26     95.71 o 
  -2   6   3     1881.22     2059.14     34.84 o 
  -1   6   3     3489.29     3487.62     64.51 o 
   0   6   3      933.89     1110.12     19.26 o 
   1   6   3     3707.93     3754.55     54.51 o 
   2   6   3     1602.14     1803.08     28.60 o 
   3   6   3     5639.99     5943.45     89.50 o 
   4   6   3     3202.29     3312.37     48.26 o 
   5   6   3     2974.78     2947.34     44.99 o 
   6   6   3     2149.46     2163.34     30.89 o 
   7   6   3     1149.09     1126.21     18.85 o 
   8   6   3      347.97      364.35      9.14 o 
   9   6   3      408.53      395.94     12.08 o 
  10   6   3      937.37      961.44     22.41 o 
  11   6   3      446.38      418.69     13.32 o 
  12   6   3       48.16       44.80      6.09 o 
  13   6   3      308.17      314.15     12.16 o 
 -12   7   3      396.49      372.82     16.74 o 
 -11   7   3      303.98      322.00     13.02 o 
 -10   7   3      305.63      299.45     21.51 o 
  -9   7   3      530.12      532.15     13.44 o 
  -8   7   3      208.74      189.69      9.05 o 
  -7   7   3      549.50      544.19     14.06 o 
  -6   7   3      154.76      164.80      5.15 o 
  -5   7   3     1369.13     1394.68     23.65 o 
  -4   7   3        2.77        7.04      2.22 o 
  -3   7   3     1380.82     1417.81     23.90 o 
  -2   7   3     3551.88     3704.22     54.07 o 
  -1   7   3     6726.05     6956.88    109.35 o 
   0   7   3    11552.83    11276.54    153.14 o 
   1   7   3     6571.51     6807.01     87.91 o 
   2   7   3     3458.29     3589.44     54.43 o 
   3   7   3     1452.31     1503.08     23.59 o 
   4   7   3       25.92       32.05      2.45 o 
   5   7   3     1408.75     1455.59     23.35 o 
   6   7   3      159.20      167.14      5.09 o 
   7   7   3      518.76      523.16     10.38 o 
   8   7   3      251.03      245.92      7.21 o 
   9   7   3      572.03      562.60     14.76 o 
  10   7   3      253.08      262.47     10.29 o 
  11   7   3      322.21      329.16     13.76 o 
  12   7   3      377.93      369.67     15.11 o 
 -12   8   3      203.63      237.84     13.79 o 
 -11   8   3      198.91      189.35     12.19 o 
 -10   8   3      607.64      623.55     18.90 o 
  -9   8   3       89.92       81.82      6.95 o 
  -8   8   3      464.76      434.65     14.43 o 
  -7   8   3     1254.65     1265.59     31.16 o 
  -6   8   3     3973.87     4014.52     75.09 o 
  -5   8   3     1647.40     1647.30     33.72 o 
  -4   8   3      952.15      931.05     16.76 o 
  -3   8   3      345.39      376.46      8.14 o 
  -2   8   3     1545.74     1556.49     24.99 o 
  -1   8   3     1728.26     1887.85     26.82 o 
   0   8   3        3.14        3.16      1.53 o 
   1   8   3     1706.05     1849.41     25.43 o 
   2   8   3     1682.88     1694.80     24.27 o 
   3   8   3      366.39      414.55      8.38 o 
   4   8   3      990.05      976.86     16.58 o 
   5   8   3     1714.67     1708.43     27.27 o 
   6   8   3     3702.93     3719.79     57.03 o 
   7   8   3     1140.91     1151.62     19.99 o 
   8   8   3      416.31      402.75     10.33 o 
   9   8   3      122.10      112.97      5.19 o 
  10   8   3      617.08      634.75     16.97 o 
  11   8   3      210.43      218.71     11.42 o 
  12   8   3      218.29      220.66     12.14 o 
 -12   9   3      393.08      386.38     18.04 o 
 -11   9   3      274.75      303.65     15.03 o 
 -10   9   3      102.21      110.42      6.75 o 
  -9   9   3      142.55      147.81      8.70 o 
  -8   9   3      245.98      248.89     11.28 o 
  -7   9   3     1015.59     1001.93     22.52 o 
  -6   9   3     1325.03     1313.41     27.16 o 
  -5   9   3      144.99      143.65      5.70 o 
  -4   9   3      963.88      930.40     18.34 o 
  -3   9   3     1521.33     1561.54     26.78 o 
  -2   9   3     1654.74     1558.30     24.52 o 
  -1   9   3     5753.57     5847.08     74.40 o 
   0   9   3     1255.99     1208.26     17.28 o 
   1   9   3     5682.85     5801.47     75.34 o 
   2   9   3     1657.82     1515.98     22.90 o 
   3   9   3     1638.16     1686.93     26.61 o 
   4   9   3      923.40      877.93     15.76 o 
   5   9   3      157.32      159.78      5.38 o 
   6   9   3     1208.58     1184.91     20.74 o 
   7   9   3     1043.06     1017.09     17.94 o 
   8   9   3      281.57      285.05      7.22 o 
   9   9   3      132.97      134.40      6.09 o 
  10   9   3       90.54       87.56      5.32 o 
  11   9   3      272.89      273.38     13.13 o 
  12   9   3      372.85      416.68     16.56 o 
 -11  10   3      397.08      419.43     13.37 o 
 -10  10   3      254.03      267.81     10.61 o 
  -9  10   3      326.38      313.67     18.43 o 
  -8  10   3      413.17      433.91     15.47 o 
  -7  10   3      684.81      673.09     16.84 o 
  -6  10   3      613.29      608.70     15.46 o 
  -5  10   3      515.53      540.45     16.70 o 
  -4  10   3      445.58      470.90     11.47 o 
  -3  10   3      557.23      551.51     11.34 o 
  -2  10   3      950.04     1002.99     18.35 o 
  -1  10   3     3277.61     3345.32     46.93 o 
   0  10   3       43.30       45.92      2.61 o 
   1  10   3     3276.89     3346.68     47.21 o 
   2  10   3     1027.02     1064.64     16.84 o 
   3  10   3      572.84      571.76     11.24 o 
   4  10   3      516.79      539.85     10.82 o 
   5  10   3      561.83      581.19     11.66 o 
   6  10   3      620.89      590.61     12.14 o 
   7  10   3      703.85      698.29     13.63 o 
   8  10   3      422.78      435.74      9.81 o 
   9  10   3      334.20      330.51      9.76 o 
  10  10   3      256.99      265.38      9.68 o 
  11  10   3      392.56      402.77     17.03 o 
 -11  11   3      186.85      182.84      9.25 o 
 -10  11   3      120.69      133.38      9.16 o 
  -9  11   3      207.20      199.69     10.53 o 
  -8  11   3      133.52      122.19      5.87 o 
  -7  11   3      462.11      497.34     13.92 o 
  -6  11   3      368.76      374.53     11.45 o 
  -5  11   3     1521.59     1526.33     32.38 o 
  -4  11   3      317.27      328.08     12.56 o 
  -3  11   3     2539.48     2455.11     44.31 o 
  -2  11   3      112.50      123.98      5.24 o 
  -1  11   3      961.86      935.76     16.30 o 
   0  11   3      354.17      386.56      9.38 o 
   1  11   3     1022.89      991.14     17.07 o 
   2  11   3       68.41       79.32      4.09 o 
   3  11   3     2521.33     2446.82     38.59 o 
   4  11   3      419.81      431.34      9.55 o 
   5  11   3     1519.53     1498.45     25.39 o 
   6  11   3      339.25      357.75      8.98 o 
   7  11   3      522.43      556.63     11.77 o 
   8  11   3      177.79      175.76      6.72 o 
   9  11   3      189.75      194.07      8.70 o 
  10  11   3      151.18      154.09      7.83 o 
  11  11   3      184.28      204.76     12.27 o 
 -10  12   3        0.88        0.32      5.17 o 
  -9  12   3        5.79        1.34      5.01 o 
  -8  12   3        7.41        0.40      3.18 o 
  -7  12   3       94.32       99.53      6.16 o 
  -6  12   3        9.99       17.13      4.09 o 
  -5  12   3      393.92      387.15     12.15 o 
  -4  12   3       82.19       81.59      5.72 o 
  -3  12   3      562.29      554.62     14.15 o 
  -2  12   3      517.48      493.76     13.01 o 
  -1  12   3     1245.19     1291.99     26.42 o 
   0  12   3      266.57      271.73      7.72 o 
   1  12   3     1067.38     1088.90     19.39 o 
   2  12   3      437.78      433.66     10.82 o 
   3  12   3      443.44      444.82     10.31 o 
   4  12   3      121.85      119.32      5.13 o 
   5  12   3      403.81      408.45      9.68 o 
   6  12   3       13.26       15.01      3.29 o 
   7  12   3       93.94       97.91      4.97 o 
   8  12   3        9.50        4.16      3.30 o 
   9  12   3       13.01       11.67      3.06 o 
  10  12   3        2.32        2.79      4.37 o 
  -9  13   3      451.65      475.70     18.05 o 
  -8  13   3      263.79      255.93      9.62 o 
  -7  13   3      379.42      392.85     12.54 o 
  -6  13   3      259.81      258.92     10.21 o 
  -5  13   3      251.85      263.21      9.74 o 
  -4  13   3      119.89      116.71      7.80 o 
  -3  13   3      127.29      122.42      6.87 o 
  -2  13   3       66.76       62.79      6.17 o 
  -1  13   3      285.62      291.34      9.88 o 
   0  13   3      358.27      351.38     10.06 o 
   1  13   3      241.11      250.23      7.91 o 
   2  13   3       75.90       85.08      4.93 o 
   3  13   3      159.65      158.04      6.32 o 
   4  13   3      143.15      140.94      5.72 o 
   5  13   3      201.73      200.84      7.04 o 
   6  13   3      275.79      278.80      8.26 o 
   7  13   3      377.87      379.57      9.81 o 
   8  13   3      229.52      228.33      8.34 o 
   9  13   3      415.62      443.67     11.56 o 
  -8  14   3       41.61       46.83      5.39 o 
  -7  14   3      311.44      307.56     11.25 o 
  -6  14   3      566.25      593.81     16.73 o 
  -5  14   3      691.32      692.76     18.80 o 
  -4  14   3      403.50      406.24     13.04 o 
  -3  14   3      274.44      278.27     12.65 o 
  -2  14   3       37.32       41.86      7.38 o 
  -1  14   3      546.04      531.48     17.59 o 
   0  14   3       16.03       21.49      4.14 o 
   1  14   3      631.46      592.81     16.42 o 
   2  14   3       46.39       56.53      4.66 o 
   3  14   3      345.60      332.89      9.57 o 
   4  14   3      370.24      364.97     10.54 o 
   5  14   3      704.78      696.66     15.77 o 
   6  14   3      554.71      575.97     13.12 o 
   7  14   3      288.09      277.26      9.46 o 
   8  14   3       61.47       60.19      5.30 o 
  -7  15   3       25.55       18.61      4.94 o 
  -6  15   3        1.54        2.07      4.52 o 
  -5  15   3       20.44       24.77      5.39 o 
  -4  15   3      199.32      207.91     11.26 o 
  -3  15   3       81.84       83.01      7.65 o 
  -2  15   3      343.79      344.21     17.73 o 
  -1  15   3      642.51      660.26     36.98 o 
   0  15   3     1164.63     1199.11     28.12 o 
   1  15   3      635.78      659.10     18.21 o 
   2  15   3      396.48      394.82     18.22 o 
   3  15   3      100.95       95.71      5.96 o 
   4  15   3      218.43      211.83      8.30 o 
   5  15   3       21.12       15.87      4.31 o 
   6  15   3        0.74       -2.62      4.28 o 
   7  15   3       21.10       14.04      5.02 o 
  -6  16   3      199.51      196.43      9.98 o 
  -5  16   3      360.60      369.02     15.41 o 
  -4  16   3      258.71      242.47     12.50 o 
  -3  16   3       50.73       49.63      9.00 o 
  -2  16   3      223.95      233.35     22.34 o 
  -1  16   3       23.99       23.88      7.42 o 
   0  16   3        2.48        2.87      6.98 o 
   1  16   3       24.13       30.72      6.32 o 
   2  16   3      255.22      279.14     11.58 o 
   3  16   3       35.42       31.60      5.11 o 
   4  16   3      259.69      244.85     10.44 o 
   5  16   3      399.05      385.25     12.77 o 
   6  16   3      197.31      200.70      9.41 o 
  -4  17   3      336.51      343.29     15.24 o 
  -3  17   3       47.70       50.95      8.85 o 
  -2  17   3      337.03      337.13     18.74 o 
  -1  17   3       78.63       52.95     12.89 o 
   0  17   3      173.08      215.38     21.36 o 
   1  17   3       73.78       46.56      9.23 o 
   2  17   3      263.47      276.08     13.50 o 
   3  17   3       65.46       62.17      7.99 o 
   4  17   3      310.44      325.83     11.65 o 
   0   0   4    17958.91    16615.42   1185.66 o 
   1   0   4      253.13      309.25      8.05 o 
   2   0   4      334.73      397.50      8.16 o 
   3   0   4     2935.87     2998.05     39.44 o 
   4   0   4      127.94      113.70      2.62 o 
   5   0   4     3124.04     3319.41     49.51 o 
   6   0   4        6.30        5.69      1.22 o 
   7   0   4      472.57      523.86      9.47 o 
   8   0   4      817.19      837.85     14.78 o 
   9   0   4       95.76       95.92      3.87 o 
  10   0   4       31.18       32.22      3.37 o 
  11   0   4      132.90      136.35      6.94 o 
  12   0   4      351.76      342.54     13.10 o 
  13   0   4      597.75      593.10     18.42 o 
 -13   1   4        2.41        1.66      5.05 o 
 -12   1   4      243.69      235.23      9.54 o 
 -11   1   4      325.51      323.37     10.90 o 
 -10   1   4      118.55      112.48      5.49 o 
  -9   1   4      295.09      341.57      7.81 o 
  -8   1   4      176.34      183.15      5.20 o 
  -7   1   4     1750.72     1616.07     24.78 o 
  -6   1   4     1605.76     1665.30     23.16 o 
  -5   1   4     2892.64     2767.52     36.28 o 
  -4   1   4     2037.92     2024.13     26.34 o 
  -3   1   4     2776.76     2786.76     39.57 o 
  -2   1   4     1385.43     1594.27     28.99 o 
  -1   1   4      437.03      499.87     12.88 o 
   0   1   4     3450.63     3626.28     62.38 o 
   1   1   4      503.72      566.46     10.20 o 
   2   1   4     1196.49     1401.89     27.06 o 
   3   1   4     3245.14     3231.50     49.02 o 
   4   1   4     1863.55     1881.58     26.16 o 
   5   1   4     2695.08     2595.43     40.55 o 
   6   1   4     1735.70     1793.46     24.81 o 
   7   1   4     1508.60     1420.41     24.48 o 
   8   1   4      217.43      233.11      5.57 o 
   9   1   4      319.89      355.19      8.91 o 
  10   1   4      154.07      147.60      6.84 o 
  11   1   4      394.13      395.37     10.70 o 
  12   1   4      235.73      240.34     10.93 o 
  13   1   4        0.18       -4.84      4.60 o 
 -13   2   4      467.44      489.87     16.26 o 
 -12   2   4      130.31      120.41      7.18 o 
 -11   2   4      250.36      238.99      9.04 o 
 -10   2   4      890.73      880.14     17.85 o 
  -9   2   4      743.63      772.80     16.25 o 
  -8   2   4      394.36      396.79      8.38 o 
  -7   2   4      226.20      208.48      3.97 o 
  -6   2   4     3897.24     3973.08     57.11 o 
  -5   2   4      326.26      344.14      5.82 o 
  -4   2   4     1613.52     1666.56     27.17 o 
  -3   2   4     2435.47     2356.32     35.93 o 
  -2   2   4     1806.33     1829.84     34.90 o 
  -1   2   4     5386.98     5169.47    131.56 o 
   1   2   4     5012.63     4803.87     80.65 o 
   2   2   4     1743.39     1783.06     27.97 o 
   3   2   4     2460.60     2440.49     34.50 o 
   4   2   4     1308.72     1389.92     33.00 o 
   5   2   4      303.51      329.36      5.90 o 
   6   2   4     4155.14     4270.65     56.96 o 
   7   2   4      211.00      192.64      5.38 o 
   8   2   4      435.78      439.80     10.07 o 
   9   2   4      806.48      832.69     16.73 o 
  10   2   4      858.20      858.71     18.08 o 
  11   2   4      218.03      212.69      8.24 o 
  12   2   4      116.65      122.50      6.76 o 
  13   2   4      430.83      454.03     15.90 o 
 -13   3   4        7.46        5.52      9.38 o 
 -12   3   4      649.66      657.27     19.07 o 
 -11   3   4      173.18      161.26      7.54 o 
 -10   3   4      182.21      190.04      7.51 o 
  -9   3   4       70.30       67.78      4.66 o 
  -8   3   4      568.70      579.52     13.95 o 
  -7   3   4      374.11      373.59      7.44 o 
  -6   3   4      382.20      398.36      7.58 o 
  -5   3   4      711.41      669.89     10.40 o 
  -4   3   4     2127.70     2109.66     32.48 o 
  -3   3   4     1979.07     2041.60     34.90 o 
  -2   3   4      398.21      384.35     10.10 o 
  -1   3   4     5864.55     6077.42    122.71 o 
   0   3   4    10755.12    10447.93    156.52 o 
   1   3   4     6099.87     6411.72    104.48 o 
   2   3   4      683.54      682.46     11.26 o 
   3   3   4     1820.13     1899.39     29.48 o 
   4   3   4     2164.02     2145.44     32.28 o 
   5   3   4      656.78      613.73     11.08 o 
   6   3   4      385.95      403.85      5.97 o 
   7   3   4      375.20      373.17      8.81 o 
   8   3   4      600.20      606.11     14.58 o 
   9   3   4       45.19       32.61      4.23 o 
  10   3   4      115.91      116.64      6.04 o 
  11   3   4      147.69      136.32      6.64 o 
  12   3   4      629.87      643.77     15.73 o 
  13   3   4        4.15        4.83      4.77 o 
 -13   4   4       41.45       39.73     12.64 o 
 -12   4   4      186.98      196.98     14.39 o 
 -11   4   4      189.64      183.56      9.29 o 
 -10   4   4      888.10      899.62     20.85 o 
  -9   4   4       88.13       92.75      5.43 o 
  -8   4   4     1006.90      989.14     19.65 o 
  -7   4   4       21.99       17.37      2.56 o 
  -6   4   4     1407.93     1384.98     25.12 o 
  -5   4   4     1046.94     1174.34     15.79 o 
  -4   4   4     4384.48     4389.29     69.74 o 
  -3   4   4     5153.09     5508.18    101.71 o 
  -2   4   4     2924.60     2767.17     48.48 o 
  -1   4   4     1776.03     1921.72     31.91 o 
   0   4   4      160.87      158.25      4.20 o 
   1   4   4     1758.39     1908.65     32.86 o 
   2   4   4     2881.50     2783.75     39.59 o 
   3   4   4     4978.75     5336.94     83.07 o 
   4   4   4     4432.26     4475.74     65.83 o 
   5   4   4     1149.61     1287.64     19.82 o 
   6   4   4     1492.52     1497.50     19.89 o 
   7   4   4       19.00       12.65      3.01 o 
   8   4   4      966.98      941.20     21.24 o 
   9   4   4       75.74       88.07      5.57 o 
  10   4   4     1016.89      995.88     24.80 o 
  11   4   4      165.01      169.14      7.42 o 
  12   4   4      188.55      201.11      9.40 o 
  13   4   4       44.41       43.90      5.93 o 
 -13   5   4        5.49        7.55      8.33 o 
 -12   5   4      446.33      442.65     18.09 o 
 -11   5   4       54.97       57.93      7.42 o 
 -10   5   4     1015.48      972.15     44.48 o 
  -9   5   4       69.60       60.52      3.78 o 
  -8   5   4        3.12        4.49      2.51 o 
  -7   5   4     1034.87     1033.00     21.50 o 
  -6   5   4      532.37      529.22     14.48 o 
  -5   5   4     1265.11     1282.67     17.36 o 
  -4   5   4     5374.99     5256.59     81.27 o 
  -3   5   4      771.09      742.41     12.48 o 
  -2   5   4     3618.48     3585.55     48.90 o 
  -1   5   4      391.05      363.34      7.56 o 
   0   5   4    16303.43    15041.73    218.37 o 
   1   5   4      399.96      370.89      6.96 o 
   2   5   4     3299.31     3256.22     53.22 o 
   3   5   4      686.93      665.45     11.93 o 
   4   5   4     5420.07     5272.49     84.11 o 
   5   5   4     1214.64     1220.68     20.23 o 
   6   5   4      615.17      608.62     10.02 o 
   7   5   4     1151.36     1144.68     15.81 o 
   8   5   4        7.87        4.91      3.13 o 
   9   5   4       80.71       72.14      5.38 o 
  10   5   4     1034.62     1047.90     23.64 o 
  11   5   4       43.19       42.34      5.41 o 
  12   5   4      446.02      462.60     12.98 o 
  13   5   4        4.35        6.32      5.71 o 
 -13   6   4      212.67      190.32     15.65 o 
 -12   6   4      173.54      177.92     11.81 o 
 -11   6   4      632.35      597.91     21.29 o 
 -10   6   4      496.44      469.68     17.72 o 
  -9   6   4       90.05       88.41      4.88 o 
  -8   6   4     1150.37     1161.43     22.83 o 
  -7   6   4      322.23      332.26      9.03 o 
  -6   6   4     3396.11     3412.67     53.88 o 
  -5   6   4     2448.65     2485.69     43.46 o 
  -4   6   4     3225.34     3227.10     49.62 o 
  -3   6   4      106.16       93.55      3.02 o 
  -2   6   4     1779.30     1717.00     24.57 o 
  -1   6   4     4316.04     4501.74     64.68 o 
   0   6   4      166.07      201.48      4.55 o 
   1   6   4     4698.58     4904.86     70.09 o 
   2   6   4     1700.06     1629.79     26.00 o 
   3   6   4      185.78      174.85      8.27 o 
   4   6   4     3017.49     3017.31     46.63 o 
   5   6   4     2419.46     2457.54     37.93 o 
   6   6   4     3542.84     3547.05     53.08 o 
   7   6   4      289.81      300.38      6.98 o 
   8   6   4     1089.53     1088.35     21.04 o 
   9   6   4       82.00       85.26      5.89 o 
  10   6   4      488.60      474.57     13.92 o 
  11   6   4      654.14      642.82     17.34 o 
  12   6   4      191.54      191.01      8.97 o 
  13   6   4      217.01      202.11     11.62 o 
 -12   7   4       43.26       30.39      7.43 o 
 -11   7   4      605.50      578.12     20.85 o 
 -10   7   4      185.08      185.54      7.57 o 
  -9   7   4      389.81      360.68     11.58 o 
  -8   7   4      158.43      153.57      6.56 o 
  -7   7   4     3485.71     3414.54     66.49 o 
  -6   7   4      660.49      699.30     14.75 o 
  -5   7   4     4212.41     4175.29     70.65 o 
  -4   7   4     2052.63     2095.14     37.69 o 
  -3   7   4     1596.45     1519.48     22.53 o 
  -2   7   4     1504.00     1472.11     21.95 o 
  -1   7   4     2005.02     2113.94     29.47 o 
   0   7   4     1095.94     1162.36     16.31 o 
   1   7   4     1908.36     2013.08     27.65 o 
   2   7   4     1531.97     1510.48     23.91 o 
   3   7   4     1613.88     1535.37     24.51 o 
   4   7   4     2069.03     2140.89     33.16 o 
   5   7   4     4023.39     3971.21     60.42 o 
   6   7   4      704.21      755.72     13.58 o 
   7   7   4     3280.50     3234.12     50.06 o 
   8   7   4      184.72      181.33      6.33 o 
   9   7   4      401.46      381.32     11.76 o 
  10   7   4      178.45      176.62      8.48 o 
  11   7   4      570.31      554.43     15.94 o 
  12   7   4       35.56       29.17      6.81 o 
 -12   8   4       19.53       19.23      7.40 o 
 -11   8   4      452.77      440.04     18.07 o 
 -10   8   4      274.18      265.30      9.96 o 
  -9   8   4        2.75        5.02      3.49 o 
  -8   8   4      287.48      286.84      9.99 o 
  -7   8   4       57.28       56.37      3.70 o 
  -6   8   4       75.87       70.86      4.38 o 
  -5   8   4      619.11      603.12     13.24 o 
  -4   8   4       15.56       12.64      2.47 o 
  -3   8   4     1657.71     1577.04     28.45 o 
  -2   8   4     1159.05     1147.56     18.69 o 
  -1   8   4     7940.73     7985.36    100.44 o 
   0   8   4     1815.11     1996.89     25.49 o 
   1   8   4     7758.25     7706.99    107.61 o 
   2   8   4     1176.41     1188.31     18.18 o 
   3   8   4     1625.70     1562.05     25.26 o 
   4   8   4        7.64        8.26      2.16 o 
   5   8   4      625.45      615.42     11.82 o 
   6   8   4       73.09       68.11      3.69 o 
   7   8   4       55.17       58.79      3.91 o 
   8   8   4      283.57      265.89      6.81 o 
   9   8   4       12.41       12.38      3.14 o 
  10   8   4      272.93      278.18     12.10 o 
  11   8   4      457.62      437.24     14.05 o 
  12   8   4       22.53       23.30      6.65 o 
 -12   9   4      147.84      155.80     11.91 o 
 -11   9   4      616.81      620.00     17.00 o 
 -10   9   4      112.91      116.21      7.25 o 
  -9   9   4     1322.96     1311.67     30.73 o 
  -8   9   4      215.43      232.10     10.66 o 
  -7   9   4     3202.79     3144.34     70.62 o 
  -6   9   4     1392.74     1385.72     33.09 o 
  -5   9   4     1869.15     1809.43     36.96 o 
  -4   9   4      241.43      256.49      7.48 o 
  -3   9   4     1407.45     1425.07     27.41 o 
  -2   9   4      927.77      931.29     16.00 o 
  -1   9   4        8.75       11.65      1.88 o 
   0   9   4      901.55      858.48     12.28 o 
   1   9   4       20.01       27.17      2.37 o 
   2   9   4      973.94      990.53     16.75 o 
   3   9   4     1514.49     1552.10     24.83 o 
   4   9   4      228.61      246.79      6.59 o 
   5   9   4     1875.68     1820.29     29.37 o 
   6   9   4     1393.00     1394.83     23.52 o 
   7   9   4     3293.29     3262.85     50.12 o 
   8   9   4      224.20      241.64      6.82 o 
   9   9   4     1362.76     1373.11     26.03 o 
  10   9   4      112.51      119.07      5.54 o 
  11   9   4      592.77      622.46     20.61 o 
  12   9   4      147.25      158.91     10.87 o 
 -11  10   4      373.85      365.56     12.74 o 
 -10  10   4      214.98      219.00      9.91 o 
  -9  10   4       38.32       35.87      5.98 o 
  -8  10   4      329.54      333.25     13.96 o 
  -7  10   4      188.22      199.17     10.75 o 
  -6  10   4     1804.49     1811.65     38.47 o 
  -5  10   4      305.26      305.06      9.67 o 
  -4  10   4      640.22      643.33     14.36 o 
  -3  10   4      653.84      635.60     13.79 o 
  -2  10   4     1756.37     1724.46     29.03 o 
  -1  10   4     1361.57     1409.98     23.38 o 
   0  10   4      505.99      526.22     11.26 o 
   1  10   4     1424.70     1464.35     21.92 o 
   2  10   4     1752.46     1727.62     25.95 o 
   3  10   4      631.15      605.28     12.01 o 
   4  10   4      663.54      666.00     12.86 o 
   5  10   4      249.02      264.49      7.31 o 
   6  10   4     1896.65     1874.20     30.30 o 
   7  10   4      179.48      188.48      6.22 o 
   8  10   4      388.67      391.62      9.24 o 
   9  10   4       48.57       54.41      4.70 o 
  10  10   4      204.69      215.38      8.69 o 
  11  10   4      387.00      381.54     15.82 o 
 -10  11   4      116.56      109.30      7.57 o 
  -9  11   4      238.11      235.36     11.60 o 
  -8  11   4      183.34      172.41      7.07 o 
  -7  11   4      300.65      284.77     11.36 o 
  -6  11   4      300.75      283.94     10.02 o 
  -5  11   4       65.97       66.94      5.22 o 
  -4  11   4       94.41      116.48      6.21 o 
  -3  11   4      643.76      683.07     15.48 o 
  -2  11   4      831.99      822.48     17.05 o 
  -1  11   4        7.96        6.18      2.30 o 
   0  11   4     2003.86     2052.10     38.90 o 
   1  11   4        1.80        2.77      2.47 o 
   2  11   4      779.72      749.49     15.05 o 
   3  11   4      719.22      771.44     14.40 o 
   4  11   4       85.35      105.05      4.70 o 
   5  11   4       71.79       74.39      4.27 o 
   6  11   4      305.36      297.25      8.11 o 
   7  11   4      272.15      261.21      7.70 o 
   8  11   4      174.59      176.31      6.26 o 
   9  11   4      231.96      242.20      8.67 o 
  10  11   4      122.41      122.80      7.21 o 
 -10  12   4      337.82      358.84     13.40 o 
  -9  12   4        3.69        2.45      5.34 o 
  -8  12   4      368.99      413.30     11.95 o 
  -7  12   4       70.55       73.97      5.64 o 
  -6  12   4     1221.61     1215.74     27.08 o 
  -5  12   4       17.10       12.75      4.12 o 
  -4  12   4      179.12      161.32      7.79 o 
  -3  12   4       40.96       38.80      4.43 o 
  -2  12   4       42.34       43.91      4.04 o 
  -1  12   4       85.57       90.15      5.53 o 
   0  12   4      148.08      145.60      8.71 o 
   1  12   4       79.60       74.69      4.21 o 
   2  12   4       73.47       80.11      4.26 o 
   3  12   4       31.14       32.72      3.46 o 
   4  12   4      273.01      248.41      7.64 o 
   5  12   4       26.95       24.21      3.45 o 
   6  12   4     1167.85     1146.13     20.93 o 
   7  12   4       92.36      100.50      5.09 o 
   8  12   4      310.05      340.42      9.19 o 
   9  12   4        6.28        2.68      3.00 o 
  10  12   4      308.06      333.16     11.77 o 
  -9  13   4       73.54       74.56      8.07 o 
  -8  13   4       67.69       61.14      5.27 o 
  -7  13   4       44.82       48.85      5.31 o 
  -6  13   4      135.85      128.76      7.32 o 
  -5  13   4      364.65      360.73     11.79 o 
  -4  13   4        8.37        3.14      3.81 o 
  -3  13   4       91.60       96.58      6.44 o 
  -2  13   4      793.70      831.18     23.87 o 
  -1  13   4       19.79       20.25      4.76 o 
   0  13   4      701.04      732.15     18.53 o 
   1  13   4       33.20       35.17      3.91 o 
   2  13   4      802.47      850.21     17.44 o 
   3  13   4      122.75      122.34      5.42 o 
   4  13   4       33.92       29.38      3.69 o 
   5  13   4      349.22      324.68      9.00 o 
   6  13   4      139.48      136.59      6.02 o 
   7  13   4       47.15       59.63      4.60 o 
   8  13   4       56.97       54.00      4.93 o 
   9  13   4       73.93       70.31      5.06 o 
  -8  14   4      142.18      161.79      9.67 o 
  -7  14   4       47.77       49.90      5.65 o 
  -6  14   4      178.60      176.31      8.88 o 
  -5  14   4      120.70      108.48      7.29 o 
  -4  14   4      323.70      293.23     11.06 o 
  -3  14   4      159.44      168.56     11.76 o 
  -2  14   4      388.11      358.58     16.86 o 
  -1  14   4     1089.29     1084.92     36.28 o 
   0  14   4      107.01      105.06      5.97 o 
   1  14   4     1088.19     1086.54     25.72 o 
   2  14   4      330.00      325.91      9.59 o 
   3  14   4      177.16      181.21      7.34 o 
   4  14   4      259.04      243.56      8.03 o 
   5  14   4      132.87      138.17      6.19 o 
   6  14   4      174.10      177.98      7.01 o 
   7  14   4       38.01       40.31      4.41 o 
   8  14   4      163.01      164.04      7.54 o 
  -7  15   4      152.10      153.94      8.58 o 
  -6  15   4       77.84       73.84      6.61 o 
  -5  15   4      746.54      727.02     19.56 o 
  -4  15   4       39.76       37.53      6.64 o 
  -3  15   4       74.63       80.31      8.78 o 
  -2  15   4      337.95      349.15     17.63 o 
  -1  15   4       52.34       39.32     10.75 o 
   0  15   4        4.93        7.74      6.69 o 
   1  15   4       46.73       41.83      5.48 o 
   2  15   4      370.55      386.06     13.24 o 
   3  15   4       58.29       48.92      4.94 o 
   4  15   4       48.13       32.24      4.82 o 
   5  15   4      716.20      707.16     16.49 o 
   6  15   4       82.35       91.41      5.51 o 
   7  15   4      167.09      170.66      7.91 o 
  -5  16   4       95.35       97.25      8.69 o 
  -4  16   4       23.57       21.59      6.35 o 
  -3  16   4      226.96      238.27     15.23 o 
  -2  16   4       88.95       91.44     10.68 o 
  -1  16   4      947.65      934.23     33.77 o 
   0  16   4      164.93      153.56     12.54 o 
   1  16   4      897.43      918.12     33.43 o 
   2  16   4      110.86      112.14      7.88 o 
   3  16   4      236.84      255.93     10.04 o 
   4  16   4       31.54       28.97      4.99 o 
   5  16   4       87.71       94.75      7.07 o 
  -3  17   4       46.37       47.49      9.11 o 
  -2  17   4       15.67       19.78      8.18 o 
  -1  17   4       90.22       94.15     10.87 o 
   0  17   4      250.49      266.26     23.99 o 
   1  17   4      104.56      116.58     11.98 o 
   2  17   4       23.22       30.86      8.70 o 
   3  17   4       66.85       68.12      7.16 o 
   1   0   5      365.17      366.07      7.23 o 
   2   0   5     7956.15     7755.75    100.34 o 
   3   0   5      409.08      384.28      6.17 o 
   4   0   5     1349.44     1265.92     17.62 o 
   5   0   5      315.99      388.06      5.91 o 
   6   0   5      323.62      241.87      5.55 o 
   7   0   5      489.47      493.45      7.94 o 
   8   0   5      431.23      436.06      9.24 o 
   9   0   5        8.78        4.90      3.12 o 
  10   0   5      302.67      319.89     10.21 o 
  11   0   5       52.54       52.82      5.91 o 
  12   0   5      327.56      318.75     12.65 o 
  13   0   5        0.00       -2.91      4.76 o 
 -13   1   5       62.67       50.30      6.57 o 
 -12   1   5      754.40      752.31     21.07 o 
 -11   1   5      329.81      329.89     12.14 o 
 -10   1   5      708.31      706.26     18.85 o 
  -9   1   5      279.80      261.39      7.69 o 
  -8   1   5      549.35      554.91     12.10 o 
  -7   1   5      245.11      235.43      4.56 o 
  -6   1   5      886.72      918.05     14.83 o 
  -5   1   5      150.23      141.92      3.66 o 
  -4   1   5      649.23      722.93     12.84 o 
  -3   1   5     1600.66     1712.96     26.68 o 
  -2   1   5     2405.98     2277.11     38.72 o 
  -1   1   5     2512.26     2466.68     41.48 o 
   0   1   5    23728.64    22742.50    411.60 o 
   1   1   5     2495.48     2469.59     37.96 o 
   2   1   5     2771.11     2638.64     35.61 o 
   3   1   5     1665.66     1772.62     25.34 o 
   4   1   5      443.16      507.57      9.46 o 
   5   1   5      126.79      122.30      2.95 o 
   6   1   5      832.89      862.84     14.95 o 
   7   1   5      207.93      196.51      4.43 o 
   8   1   5      557.01      560.89     13.74 o 
   9   1   5      288.46      276.99      9.02 o 
  10   1   5      643.10      659.88     16.67 o 
  11   1   5      288.52      283.69      9.34 o 
  12   1   5      709.24      715.77     20.81 o 
  13   1   5       65.69       50.09      6.73 o 
 -13   2   5       75.64       59.68      8.24 o 
 -12   2   5      112.56      104.08      7.74 o 
 -11   2   5      189.90      212.34      9.81 o 
 -10   2   5      430.08      430.78     14.01 o 
  -9   2   5       60.05       57.59      4.59 o 
  -8   2   5      240.04      240.61      6.14 o 
  -7   2   5      121.70      124.01      3.53 o 
  -6   2   5     3423.28     3527.64     47.44 o 
  -5   2   5     1913.64     1945.81     26.09 o 
  -4   2   5     1512.91     1581.15     27.14 o 
  -3   2   5     1026.38      977.58     16.49 o 
  -2   2   5      203.21      253.07      4.90 o 
  -1   2   5     2322.24     2394.87     41.13 o 
   0   2   5     9309.92     9149.53    137.32 o 
   1   2   5     2447.25     2516.63     41.43 o 
   2   2   5      262.52      321.09      5.45 o 
   3   2   5      937.91      892.63     14.29 o 
   4   2   5     1804.05     1879.69     27.72 o 
   5   2   5     1841.34     1894.28     27.26 o 
   6   2   5     3417.84     3556.31     49.27 o 
   7   2   5      121.16      121.90      4.44 o 
   8   2   5      238.29      230.65     12.61 o 
   9   2   5       72.35       64.99      5.23 o 
  10   2   5      474.27      472.83     14.24 o 
  11   2   5      170.13      170.87      8.30 o 
  12   2   5       96.46       90.81      6.11 o 
  13   2   5       57.86       57.44      6.85 o 
 -13   3   5      114.65      105.53     12.12 o 
 -12   3   5      113.84      108.06      9.18 o 
 -11   3   5      541.49      551.57     19.23 o 
 -10   3   5      162.15      166.12      8.42 o 
  -9   3   5      282.16      276.35     10.47 o 
  -8   3   5      310.33      325.59      8.54 o 
  -7   3   5     1502.18     1415.44     27.20 o 
  -6   3   5      530.33      532.26      9.91 o 
  -5   3   5     7141.57     7152.22    100.03 o 
  -4   3   5     1512.16     1637.29     24.70 o 
  -3   3   5     2407.81     2469.24     48.91 o 
  -2   3   5     1720.18     1840.15     28.14 o 
  -1   3   5     6033.18     6182.12     87.18 o 
   0   3   5       61.11       64.10      3.49 o 
   1   3   5     6276.74     6393.48     95.20 o 
   2   3   5     1688.21     1812.21     26.42 o 
   3   3   5     2834.84     2908.42     42.92 o 
   4   3   5     1368.10     1480.35     24.04 o 
   5   3   5     7270.47     7303.55    105.36 o 
   6   3   5      520.04      523.80      8.15 o 
   7   3   5     1508.72     1404.79     22.49 o 
   8   3   5      320.04      316.77      9.71 o 
   9   3   5      346.94      338.36     10.48 o 
  10   3   5      181.68      186.00      8.15 o 
  11   3   5      497.49      508.63     14.63 o 
  12   3   5      115.90      116.50      6.59 o 
  13   3   5      113.10      109.77      7.66 o 
 -13   4   5      248.08      261.38     17.30 o 
 -12   4   5       74.42       69.21     10.19 o 
 -11   4   5      490.42      489.40     16.91 o 
 -10   4   5       92.97       84.33      6.56 o 
  -9   4   5      128.58      136.29      7.46 o 
  -8   4   5      488.30      494.65     12.50 o 
  -7   4   5      393.28      413.08     10.31 o 
  -6   4   5      170.63      167.32      5.19 o 
  -5   4   5     1450.45     1504.70     21.95 o 
  -4   4   5      372.86      368.63      7.23 o 
  -3   4   5     1872.15     1850.19     27.51 o 
  -2   4   5     1617.51     1652.77     25.90 o 
  -1   4   5    10726.40    10299.92    152.10 o 
   0   4   5     3086.09     3346.36     51.27 o 
   1   4   5    10489.03    10198.32    132.23 o 
   2   4   5     1645.40     1696.79     24.73 o 
   3   4   5     1591.80     1574.32     27.33 o 
   4   4   5      376.46      381.67      7.53 o 
   5   4   5     1457.76     1506.18     23.84 o 
   6   4   5      170.02      164.95      4.29 o 
   7   4   5      403.43      421.92      6.87 o 
   8   4   5      489.63      492.55     13.07 o 
   9   4   5      176.89      175.70      7.63 o 
  10   4   5       90.31       82.37      5.91 o 
  11   4   5      453.85      468.28     14.14 o 
  12   4   5       77.12       75.81      7.01 o 
  13   4   5      240.50      223.65     13.24 o 
 -13   5   5       89.57      109.52     12.81 o 
 -12   5   5      168.78      173.48     14.43 o 
 -11   5   5     1044.13      962.92     28.82 o 
 -10   5   5      143.89      135.71      7.91 o 
  -9   5   5      738.44      755.76     16.54 o 
  -8   5   5       58.86       56.85      4.05 o 
  -7   5   5     3871.49     3918.78     68.24 o 
  -6   5   5      695.51      731.23     15.68 o 
  -5   5   5     4389.44     4432.98     58.82 o 
  -4   5   5      167.68      149.45      4.48 o 
  -3   5   5      796.17      746.97     14.55 o 
  -2   5   5      424.19      498.58      9.17 o 
  -1   5   5      851.88      900.28     16.22 o 
   0   5   5      946.48      888.04     14.83 o 
   1   5   5      872.03      922.94     14.33 o 
   2   5   5      531.62      610.69     10.85 o 
   3   5   5      598.00      565.15     12.06 o 
   4   5   5      173.35      156.13      6.27 o 
   5   5   5     4600.23     4590.36     70.73 o 
   6   5   5      719.64      745.49     13.26 o 
   7   5   5     3845.58     3819.97     58.09 o 
   8   5   5       60.51       63.76      5.04 o 
   9   5   5      733.50      734.56     18.09 o 
  10   5   5      133.14      125.34     10.58 o 
  11   5   5      957.19      937.41     24.69 o 
  12   5   5      182.48      170.38      8.92 o 
  13   5   5       86.01       88.09      7.45 o 
 -12   6   5       94.73       79.65      9.28 o 
 -11   6   5      794.81      753.19     34.72 o 
 -10   6   5      768.59      729.86     23.91 o 
  -9   6   5      702.67      693.34     15.77 o 
  -8   6   5     1573.29     1541.88     29.16 o 
  -7   6   5      601.70      538.50     13.05 o 
  -6   6   5     2579.24     2579.74     38.21 o 
  -5   6   5     1136.64     1155.51     20.48 o 
  -4   6   5      436.25      423.87      8.44 o 
  -3   6   5      443.72      433.01      7.52 o 
  -2   6   5     1744.14     1867.98     26.49 o 
  -1   6   5     3678.65     3677.31     49.26 o 
   0   6   5        8.62        4.82      1.23 o 
   1   6   5     3802.72     3774.90     48.65 o 
   2   6   5     1606.39     1720.87     27.77 o 
   3   6   5      337.43      332.22      9.46 o 
   4   6   5      482.35      461.20      8.98 o 
   5   6   5     1231.38     1214.43     19.85 o 
   6   6   5     2608.57     2566.58     39.67 o 
   7   6   5      607.92      567.25     10.92 o 
   8   6   5     1447.28     1440.68     26.93 o 
   9   6   5      699.64      676.10     17.20 o 
  10   6   5      800.51      762.40     19.09 o 
  11   6   5      812.94      804.82     20.32 o 
  12   6   5       92.08       78.82      6.88 o 
 -12   7   5      449.34      449.49     18.54 o 
 -11   7   5        3.51       10.45      6.05 o 
 -10   7   5      191.54      181.65      7.66 o 
  -9   7   5      594.41      594.66     16.61 o 
  -8   7   5      118.43      113.22      5.65 o 
  -7   7   5      100.80       89.53      5.01 o 
  -6   7   5      181.24      176.16      5.64 o 
  -5   7   5     1149.81     1172.59     22.96 o 
  -4   7   5      935.64      865.71     16.90 o 
  -3   7   5      505.06      520.96      9.84 o 
  -2   7   5     2667.26     2650.93     37.64 o 
  -1   7   5      513.11      508.64      7.85 o 
   0   7   5    10989.08    10736.17    131.60 o 
   1   7   5      509.31      497.99      8.20 o 
   2   7   5     2586.69     2589.29     37.09 o 
   3   7   5      497.19      511.03     10.48 o 
   4   7   5      821.13      767.37     14.73 o 
   5   7   5     1198.73     1248.76     20.56 o 
   6   7   5      220.41      215.31      5.95 o 
   7   7   5       78.89       70.29      3.69 o 
   8   7   5      133.48      123.95      4.42 o 
   9   7   5      676.70      679.52     16.94 o 
  10   7   5      172.75      156.00      8.17 o 
  11   7   5        2.48        2.43      4.63 o 
  12   7   5      435.48      431.22     15.86 o 
 -12   8   5      274.25      285.25     15.07 o 
 -11   8   5       22.62       17.09      6.74 o 
 -10   8   5      451.77      451.65     13.93 o 
  -9   8   5       19.28       23.04      4.39 o 
  -8   8   5     1063.55     1051.68     25.24 o 
  -7   8   5      101.27      102.98      4.20 o 
  -6   8   5     4950.79     4762.69     82.89 o 
  -5   8   5      968.94     1006.75     20.15 o 
  -4   8   5     2743.99     2736.71     48.21 o 
  -3   8   5       77.35       72.67      3.77 o 
  -2   8   5      926.01      939.76     15.02 o 
  -1   8   5      412.00      438.19      7.62 o 
   0   8   5       64.38       82.15      2.78 o 
   1   8   5      417.35      447.12      7.72 o 
   2   8   5      928.02      942.93     15.08 o 
   3   8   5       78.58       78.46      3.52 o 
   4   8   5     2641.02     2710.22     44.33 o 
   5   8   5      969.33     1027.15     19.18 o 
   6   8   5     5096.24     4892.33     73.13 o 
   7   8   5       96.99       99.42      4.49 o 
   8   8   5     1069.59     1081.49     18.87 o 
   9   8   5       20.61       17.64      3.32 o 
  10   8   5      471.70      459.50     14.00 o 
  11   8   5       21.61       11.94      5.04 o 
  12   8   5      251.10      265.79     13.22 o 
 -11   9   5       90.48      104.79      7.75 o 
 -10   9   5      165.29      168.70     10.60 o 
  -9   9   5       59.80       67.48      5.86 o 
  -8   9   5       19.19       23.91      4.50 o 
  -7   9   5      599.54      594.17     14.95 o 
  -6   9   5      523.19      525.85     12.40 o 
  -5   9   5      482.94      505.92     12.98 o 
  -4   9   5     1734.50     1731.71     32.12 o 
  -3   9   5       98.82      103.32      4.98 o 
  -2   9   5     2995.49     3057.91     46.92 o 
  -1   9   5      365.15      364.53      7.28 o 
   0   9   5     4708.25     5001.71     64.76 o 
   1   9   5      366.44      352.32      7.34 o 
   2   9   5     3127.95     3193.09     48.09 o 
   3   9   5       75.66       75.43      3.75 o 
   4   9   5     1767.47     1748.95     28.37 o 
   5   9   5      477.22      510.47     10.72 o 
   6   9   5      518.10      529.33     11.19 o 
   7   9   5      585.79      582.65     12.05 o 
   8   9   5       22.94       21.00      2.99 o 
   9   9   5       44.91       47.92      4.42 o 
  10   9   5      149.20      156.14      6.26 o 
  11   9   5       96.43      100.99      7.42 o 
 -11  10   5      167.38      163.65      8.77 o 
 -10  10   5      423.52      444.57     14.55 o 
  -9  10   5       54.58       53.84      6.23 o 
  -8  10   5      396.69      388.62     14.34 o 
  -7  10   5      176.27      159.58      7.06 o 
  -6  10   5     2122.40     2040.59     42.47 o 
  -5  10   5      171.61      164.26      6.62 o 
  -4  10   5     1327.97     1312.66     25.78 o 
  -3  10   5     1149.69     1132.48     22.38 o 
  -2  10   5       31.92       29.69      3.34 o 
  -1  10   5     1549.30     1528.77     22.74 o 
   0  10   5      229.46      243.99      6.52 o 
   1  10   5     1485.78     1482.82     22.82 o 
   2  10   5       51.01       57.35      3.21 o 
   3  10   5     1141.90     1145.87     21.36 o 
   4  10   5     1423.13     1409.19     24.83 o 
   5  10   5      171.40      150.61      5.59 o 
   6  10   5     2148.09     2058.93     33.06 o 
   7  10   5      182.07      168.79      6.00 o 
   8  10   5      322.14      328.32      8.62 o 
   9  10   5       57.44       60.82      3.65 o 
  10  10   5      440.39      453.88     11.93 o 
  11  10   5      168.86      174.42     11.14 o 
 -10  11   5       45.40       34.70      5.82 o 
  -9  11   5      120.95      116.09      7.84 o 
  -8  11   5      152.48      139.53      6.26 o 
  -7  11   5      515.42      531.93     14.94 o 
  -6  11   5      282.05      255.28      9.62 o 
  -5  11   5      722.46      738.36     18.62 o 
  -4  11   5      286.70      299.51      8.97 o 
  -3  11   5     1262.53     1313.39     25.77 o 
  -2  11   5     1593.62     1580.73     29.32 o 
  -1  11   5       85.24       72.09      4.88 o 
   0  11   5        1.90        3.74      2.65 o 
   1  11   5       85.73       85.84      4.48 o 
   2  11   5     1469.76     1465.42     24.95 o 
   3  11   5     1265.85     1319.44     22.58 o 
   4  11   5      282.25      289.89      7.86 o 
   5  11   5      744.39      768.91     14.91 o 
   6  11   5      299.21      287.12      7.93 o 
   7  11   5      575.70      613.54     12.77 o 
   8  11   5      151.44      155.37      6.01 o 
   9  11   5      149.09      155.02      5.78 o 
  10  11   5       40.25       34.35      4.58 o 
  -9  12   5      112.91      122.28      8.07 o 
  -8  12   5      105.04       95.64      5.70 o 
  -7  12   5      149.91      135.99      7.25 o 
  -6  12   5       26.70       32.58      4.74 o 
  -5  12   5      232.58      218.29      8.89 o 
  -4  12   5      450.78      434.58     13.13 o 
  -3  12   5      192.43      203.16      8.42 o 
  -2  12   5      233.94      217.37     11.76 o 
  -1  12   5     1676.43     1658.37     40.59 o 
   0  12   5      448.07      437.21     10.69 o 
   1  12   5     1591.99     1616.37     29.12 o 
   2  12   5      227.70      209.31      7.16 o 
   3  12   5      304.23      305.72      9.55 o 
   4  12   5      443.38      436.13     10.23 o 
   5  12   5      206.25      196.06      6.79 o 
   6  12   5       26.38       29.27      3.78 o 
   7  12   5      153.13      143.35      6.00 o 
   8  12   5      103.38       97.04      5.20 o 
   9  12   5      100.85      111.23      5.34 o 
  -9  13   5      236.06      233.00     12.60 o 
  -8  13   5      151.92      155.89      7.71 o 
  -7  13   5      385.30      396.47     16.23 o 
  -6  13   5       69.63       70.14      6.03 o 
  -5  13   5      534.21      509.34     14.64 o 
  -4  13   5      275.75      276.24     10.39 o 
  -3  13   5      229.84      228.18     10.84 o 
  -2  13   5      135.02      129.64      7.89 o 
  -1  13   5      482.47      471.15     15.82 o 
   0  13   5      580.13      575.67     15.85 o 
   1  13   5      440.03      442.75     12.30 o 
   2  13   5      105.42      101.72      5.53 o 
   3  13   5      226.30      223.17      7.87 o 
   4  13   5      271.16      269.78      8.04 o 
   5  13   5      436.97      454.76     11.13 o 
   6  13   5       67.57       68.79      4.81 o 
   7  13   5      357.60      373.02      9.98 o 
   8  13   5      146.73      146.42      6.43 o 
   9  13   5      225.12      209.05      7.94 o 
  -8  14   5      151.14      137.83      7.72 o 
  -7  14   5       56.95       52.36      5.71 o 
  -6  14   5      338.63      335.90     11.85 o 
  -5  14   5       75.87       56.31      5.87 o 
  -4  14   5      594.25      568.80     19.08 o 
  -3  14   5      179.51      179.75     10.40 o 
  -2  14   5      572.01      560.34     22.75 o 
  -1  14   5      141.50      157.62      9.21 o 
   0  14   5       48.72       48.79      6.29 o 
   1  14   5       93.70      105.92      6.99 o 
   2  14   5      565.82      550.82     13.29 o 
   3  14   5      246.59      246.58      8.61 o 
   4  14   5      617.67      592.20     14.13 o 
   5  14   5       65.73       54.67      4.70 o 
   6  14   5      307.68      315.23      9.82 o 
   7  14   5       58.68       56.00      4.90 o 
   8  14   5      134.05      128.17      6.77 o 
  -6  15   5       37.64       42.32      5.78 o 
  -5  15   5       31.85       24.58      9.46 o 
  -4  15   5      443.87      440.28     16.40 o 
  -3  15   5        8.30       10.67     12.76 o 
  -2  15   5      240.38      217.43     14.17 o 
  -1  15   5       38.23       45.04      8.20 o 
   0  15   5     1422.03     1456.62     38.37 o 
   1  15   5       34.63       29.56      6.22 o 
   2  15   5      281.18      286.77     11.42 o 
   3  15   5       15.96       13.17      4.18 o 
   4  15   5      426.08      426.15     11.95 o 
   5  15   5       19.67       15.67      4.38 o 
   6  15   5       26.70       28.00      4.33 o 
  -5  16   5       46.36       47.68      7.17 o 
  -4  16   5      313.69      325.62     14.60 o 
  -3  16   5       95.70       80.21     10.04 o 
  -2  16   5        7.84       -2.04      6.68 o 
  -1  16   5       36.38       30.79      8.31 o 
   0  16   5        0.19       -5.25      6.44 o 
   1  16   5       35.71       33.69      6.68 o 
   2  16   5       12.58        7.80      5.72 o 
   3  16   5       99.41       98.70      6.71 o 
   4  16   5      310.74      334.62     10.80 o 
   5  16   5       43.73       41.16      5.35 o 
  -2  17   5      201.84      192.47     16.00 o 
  -1  17   5       39.30       49.51      9.62 o 
   0  17   5      148.08      133.10     17.30 o 
   1  17   5       44.74       58.89      9.80 o 
   2  17   5      191.09      189.26     11.53 o 
   0   0   6      618.26      712.50     18.83 o 
   1   0   6     7313.50     6864.47    102.90 o 
   2   0   6      775.12      802.15     12.27 o 
   3   0   6       48.53       71.49      2.26 o 
   4   0   6      377.38      399.44      6.67 o 
   5   0   6      526.47      478.33      7.26 o 
   6   0   6       44.54       52.93      2.61 o 
   7   0   6      597.67      637.00     11.70 o 
   8   0   6        3.22        3.61      1.38 o 
   9   0   6      277.08      283.85      9.27 o 
  10   0   6       30.24       28.97      5.12 o 
  11   0   6      868.70      897.69     27.31 o 
  12   0   6       22.80       21.71      5.61 o 
  13   0   6      201.37      182.39     10.36 o 
 -13   1   6       37.70       51.12      6.74 o 
 -12   1   6      272.70      277.90     12.03 o 
 -11   1   6      182.71      197.02      9.93 o 
 -10   1   6       95.83       96.57      7.81 o 
  -9   1   6      641.11      618.19     18.14 o 
  -8   1   6       83.56       88.39      3.07 o 
  -7   1   6     2793.42     2787.37     43.05 o 
  -6   1   6      279.28      272.09      5.31 o 
  -5   1   6     2058.13     1977.53     25.79 o 
  -4   1   6     1246.69     1306.52     18.97 o 
  -3   1   6     4363.17     4325.34     66.62 o 
  -2   1   6       98.87      118.64      3.25 o 
  -1   1   6     2223.24     2261.06     34.73 o 
   0   1   6     1849.07     1879.49     32.01 o 
   1   1   6     2214.44     2253.77     32.25 o 
   2   1   6      133.03      149.22      3.11 o 
   3   1   6     4556.14     4506.79     58.38 o 
   4   1   6     1162.09     1225.09     17.67 o 
   5   1   6     2187.83     2097.48     28.00 o 
   6   1   6      254.25      246.58      5.14 o 
   7   1   6     2849.37     2817.62     46.86 o 
   8   1   6       75.30       73.70      4.82 o 
   9   1   6      740.22      723.01     16.62 o 
  10   1   6       79.89       77.06      5.64 o 
  11   1   6      208.51      200.58     10.00 o 
  12   1   6      266.58      246.71     11.60 o 
  13   1   6       26.80       29.67      6.44 o 
 -13   2   6      145.66      105.99      9.94 o 
 -12   2   6      183.29      188.05     16.70 o 
 -11   2   6      282.22      284.82     13.70 o 
 -10   2   6      691.26      698.60     22.54 o 
  -9   2   6     1405.77     1355.42     36.85 o 
  -8   2   6       74.14       71.04      3.97 o 
  -7   2   6      549.41      564.08     11.40 o 
  -6   2   6     1946.63     1955.63     32.48 o 
  -5   2   6     2396.94     2438.18     32.23 o 
  -4   2   6      134.53      111.65      3.09 o 
  -3   2   6      478.79      448.81      7.42 o 
  -2   2   6       46.11       56.38      4.20 o 
  -1   2   6     3800.95     3686.94     54.81 o 
   0   2   6     2334.04     2546.22     39.27 o 
   1   2   6     3596.20     3538.23     50.82 o 
   2   2   6       87.43       83.26      2.87 o 
   3   2   6      442.44      399.69      7.50 o 
   4   2   6      117.45      103.33      3.33 o 
   5   2   6     2339.29     2360.17     36.44 o 
   6   2   6     2148.73     2168.68     29.67 o 
   7   2   6      555.64      554.49     11.69 o 
   8   2   6       83.08       78.77      4.98 o 
   9   2   6     1478.02     1438.42     29.56 o 
  10   2   6      672.69      695.90     17.33 o 
  11   2   6      303.16      305.68     10.83 o 
  12   2   6      164.56      184.50     10.35 o 
  13   2   6      147.86      127.18      9.03 o 
 -13   3   6       42.24       49.73      8.06 o 
 -12   3   6      239.40      244.52     13.30 o 
 -11   3   6      241.02      263.52     13.17 o 
 -10   3   6      112.32      131.39      9.17 o 
  -9   3   6      719.69      703.61     18.60 o 
  -8   3   6       74.61       72.71      4.49 o 
  -7   3   6      988.53     1004.42     19.12 o 
  -6   3   6      208.97      260.00      6.58 o 
  -5   3   6      287.33      294.81      5.44 o 
  -4   3   6      119.29      130.05      5.65 o 
  -3   3   6      376.97      352.46      6.29 o 
  -2   3   6     4155.09     4153.14     58.35 o 
  -1   3   6     6805.23     6852.24     95.81 o 
   0   3   6    14046.98    13436.80    185.38 o 
   1   3   6     6893.92     6925.01     89.74 o 
   2   3   6     4189.85     4220.51     59.06 o 
   3   3   6      351.62      335.98      7.17 o 
   4   3   6       55.17       50.64      2.74 o 
   5   3   6      356.09      365.20      7.67 o 
   6   3   6      161.45      200.04      4.76 o 
   7   3   6     1005.17     1030.50     19.19 o 
   8   3   6       64.98       63.90      4.84 o 
   9   3   6      703.44      670.33     16.66 o 
  10   3   6      148.24      163.55      7.65 o 
  11   3   6      238.32      252.95     10.04 o 
  12   3   6      250.04      248.78     10.41 o 
  13   3   6       39.18       37.76      6.11 o 
 -13   4   6        2.48        3.12      8.11 o 
 -12   4   6      178.82      144.16     10.74 o 
 -11   4   6       97.61      103.59      8.86 o 
 -10   4   6      507.80      548.10     16.43 o 
  -9   4   6      229.52      230.04      7.57 o 
  -8   4   6     1859.76     1852.50     37.49 o 
  -7   4   6      826.76      814.22     18.95 o 
  -6   4   6     2918.91     2933.93     45.05 o 
  -5   4   6      921.38      903.56     14.31 o 
  -4   4   6     3602.16     3456.52     57.87 o 
  -3   4   6      108.12       97.37      3.32 o 
  -2   4   6     2272.25     2506.76     37.91 o 
  -1   4   6     2264.73     2479.34     33.16 o 
   0   4   6     2124.57     2249.16     32.46 o 
   1   4   6     2259.94     2486.14     33.42 o 
   2   4   6     2228.04     2430.15     35.49 o 
   3   4   6       93.17       85.80      3.12 o 
   4   4   6     4074.92     3933.79     54.06 o 
   5   4   6      986.10      985.80     16.19 o 
   6   4   6     2944.03     2934.70     44.66 o 
   7   4   6      821.17      832.28     14.02 o 
   8   4   6     1581.67     1555.08     30.36 o 
   9   4   6      273.52      273.06      9.42 o 
  10   4   6      472.59      528.19     14.86 o 
  11   4   6       90.91      107.96      7.19 o 
  12   4   6      168.54      159.50      8.53 o 
  13   4   6        1.54        1.03      4.85 o 
 -13   5   6       99.04       97.83     27.72 o 
 -12   5   6      472.08      502.97     24.03 o 
 -11   5   6      149.36      147.02     10.26 o 
 -10   5   6      269.42      263.47     10.91 o 
  -9   5   6       60.85       64.53      4.37 o 
  -8   5   6       38.44       37.86      3.70 o 
  -7   5   6      951.74      888.75     21.62 o 
  -6   5   6      339.57      336.17      7.17 o 
  -5   5   6      726.12      750.94     13.36 o 
  -4   5   6     1787.11     1791.15     30.82 o 
  -3   5   6     1988.03     1998.67     30.18 o 
  -2   5   6     3724.80     3883.95     53.19 o 
  -1   5   6     1558.81     1586.48     22.07 o 
   0   5   6     1782.45     1650.59     21.43 o 
   1   5   6     1591.18     1629.11     21.13 o 
   2   5   6     3535.51     3690.15     50.15 o 
   3   5   6     1775.58     1831.55     29.57 o 
   4   5   6     1854.12     1848.43     28.68 o 
   5   5   6      721.67      771.80     13.58 o 
   6   5   6      371.67      357.25      7.83 o 
   7   5   6     1023.84      972.10     16.52 o 
   8   5   6       52.19       50.68      2.61 o 
   9   5   6       88.70       85.74      5.84 o 
  10   5   6      289.95      277.88     16.13 o 
  11   5   6      164.74      168.31      8.51 o 
  12   5   6      465.47      443.21     14.47 o 
  13   5   6      107.66      114.11      8.10 o 
 -12   6   6       94.29      117.64     12.92 o 
 -11   6   6      189.35      175.26     11.34 o 
 -10   6   6      682.51      723.85     16.62 o 
  -9   6   6       76.84       82.48      5.10 o 
  -8   6   6      596.14      574.31     13.38 o 
  -7   6   6      346.00      337.17      9.55 o 
  -6   6   6     1594.46     1543.92     26.20 o 
  -5   6   6     1591.83     1659.37     26.40 o 
  -4   6   6      263.04      269.36      6.47 o 
  -3   6   6     1188.27     1144.25     19.13 o 
  -2   6   6     1924.69     1894.51     30.00 o 
  -1   6   6     2039.39     2059.04     30.60 o 
   0   6   6      391.39      412.40      7.15 o 
   1   6   6     2203.51     2195.52     29.30 o 
   2   6   6     2007.66     1982.00     28.17 o 
   3   6   6     1224.40     1179.99     19.28 o 
   4   6   6      235.69      233.66      6.14 o 
   5   6   6     1586.04     1666.26     26.75 o 
   6   6   6     1558.84     1547.71     25.23 o 
   7   6   6      316.91      302.06      7.43 o 
   8   6   6      522.32      504.36     10.43 o 
   9   6   6       95.95      105.59      6.51 o 
  10   6   6      696.26      701.96     27.78 o 
  11   6   6      220.65      233.80     16.77 o 
  12   6   6       85.23      102.76      7.76 o 
 -12   7   6       23.86       28.85      9.44 o 
 -11   7   6      509.47      493.09     19.25 o 
 -10   7   6      186.10      185.13      8.04 o 
  -9   7   6       75.32       94.60      5.65 o 
  -8   7   6      390.24      406.20     10.85 o 
  -7   7   6     1165.67     1131.13     20.19 o 
  -6   7   6      683.71      710.89     13.84 o 
  -5   7   6     2693.66     2640.20     47.10 o 
  -4   7   6      185.28      190.78      5.80 o 
  -3   7   6      628.63      603.18     11.28 o 
  -2   7   6      611.68      599.73     10.62 o 
  -1   7   6      647.03      680.56      9.78 o 
   0   7   6      404.26      413.11      6.91 o 
   1   7   6      709.51      735.12     10.61 o 
   2   7   6      726.84      716.12     11.44 o 
   3   7   6      638.32      614.31     11.49 o 
   4   7   6      242.41      250.94      6.28 o 
   5   7   6     2679.39     2670.85     41.18 o 
   6   7   6      667.82      696.67     13.28 o 
   7   7   6     1138.40     1111.96     19.40 o 
   8   7   6      327.22      326.56      8.00 o 
   9   7   6      123.28      133.27      5.44 o 
  10   7   6      166.14      160.92      8.31 o 
  11   7   6      495.39      500.06     16.60 o 
  12   7   6       18.52       14.73      5.41 o 
 -12   8   6      116.51      120.66     10.69 o 
 -11   8   6      349.85      364.85     12.17 o 
 -10   8   6      194.07      186.97      8.60 o 
  -9   8   6      211.42      211.50      8.93 o 
  -8   8   6      224.37      224.96      8.29 o 
  -7   8   6      237.67      228.85      6.61 o 
  -6   8   6      183.84      169.60      5.84 o 
  -5   8   6      608.50      617.70     14.12 o 
  -4   8   6       24.43       26.16      2.99 o 
  -3   8   6     2087.15     2104.40     35.07 o 
  -2   8   6      673.10      670.58     12.14 o 
  -1   8   6     4387.79     4454.88     55.96 o 
   0   8   6      732.14      645.54      9.73 o 
   1   8   6     4537.53     4558.60     62.36 o 
   2   8   6      604.81      607.28     10.95 o 
   3   8   6     1955.35     1992.75     31.89 o 
   4   8   6       25.74       22.97      2.76 o 
   5   8   6      691.31      702.38     13.11 o 
   6   8   6      192.78      179.62      5.95 o 
   7   8   6      234.16      214.45      6.54 o 
   8   8   6      233.56      230.98      6.71 o 
   9   8   6      177.03      171.52      6.74 o 
  10   8   6      180.54      168.06      8.56 o 
  11   8   6      384.69      406.17     13.63 o 
  12   8   6       96.23       98.44     13.18 o 
 -11   9   6      196.18      194.63      9.39 o 
 -10   9   6      306.32      290.30     11.28 o 
  -9   9   6      554.25      578.09     16.99 o 
  -8   9   6      265.91      242.51     10.03 o 
  -7   9   6     1139.96     1184.33     21.35 o 
  -6   9   6      151.61      152.19      6.07 o 
  -5   9   6     1896.71     1868.42     34.74 o 
  -4   9   6      246.64      250.41      7.55 o 
  -3   9   6      248.65      246.98      7.68 o 
  -2   9   6      325.17      323.77      8.19 o 
  -1   9   6      401.42      398.36      8.08 o 
   0   9   6      350.77      330.04      7.55 o 
   1   9   6      453.62      446.50      8.45 o 
   2   9   6      361.42      351.96      7.48 o 
   3   9   6      294.40      299.04      7.27 o 
   4   9   6      198.60      194.61      6.10 o 
   5   9   6     1905.07     1897.78     35.31 o 
   6   9   6      125.92      123.81      5.21 o 
   7   9   6     1026.01     1078.77     20.67 o 
   8   9   6      290.41      276.08      7.55 o 
   9   9   6      604.10      612.34     12.73 o 
  10   9   6      320.92      299.79      9.45 o 
  11   9   6      183.83      171.99      9.35 o 
 -11  10   6       38.06       32.55      5.30 o 
 -10  10   6       50.67       51.38      5.98 o 
  -9  10   6       17.46       12.41      4.74 o 
  -8  10   6      313.11      321.79     13.77 o 
  -7  10   6      192.32      176.57      7.00 o 
  -6  10   6     1414.46     1320.90     25.96 o 
  -5  10   6      433.18      437.25     11.29 o 
  -4  10   6      954.41      927.34     19.06 o 
  -3  10   6     1273.19     1314.95     25.00 o 
  -2  10   6      225.14      223.81      8.29 o 
  -1  10   6     1122.92     1165.55     19.79 o 
   0  10   6      462.69      443.78      9.49 o 
   1  10   6     1132.97     1179.84     19.92 o 
   2  10   6      280.70      280.06      7.16 o 
   3  10   6     1200.31     1225.58     21.43 o 
   4  10   6      895.22      890.91     16.54 o 
   5  10   6      454.93      453.09     10.73 o 
   6  10   6     1307.54     1259.20     22.14 o 
   7  10   6      211.18      197.07      6.57 o 
   8  10   6      368.94      376.59      9.26 o 
   9  10   6       13.59       13.95      3.00 o 
  10  10   6       54.67       56.22      4.81 o 
  11  10   6       42.26       27.93      6.06 o 
 -10  11   6       89.52       82.16      7.30 o 
  -9  11   6      246.33      242.25     10.83 o 
  -8  11   6       50.66       52.50      4.06 o 
  -7  11   6       40.01       35.09      4.43 o 
  -6  11   6       40.01       32.84      4.51 o 
  -5  11   6      271.77      283.53      8.94 o 
  -4  11   6      509.02      498.98     12.86 o 
  -3  11   6      151.61      128.70      5.88 o 
  -2  11   6      326.40      344.88      9.79 o 
  -1  11   6       29.39       29.38      5.02 o 
   0  11   6     6140.30     6123.03     98.13 o 
   1  11   6       29.34       29.11      3.28 o 
   2  11   6      346.39      371.01     10.06 o 
   3  11   6      135.28      114.87      5.01 o 
   4  11   6      604.38      604.41     12.22 o 
   5  11   6      262.30      281.83      8.36 o 
   6  11   6       26.52       19.04      3.50 o 
   7  11   6       27.84       22.71      3.63 o 
   8  11   6       44.50       48.14      4.09 o 
   9  11   6      241.65      230.79      7.30 o 
  10  11   6       71.33       64.77      5.42 o 
  -9  12   6       60.25       64.48      6.76 o 
  -8  12   6      312.16      333.85     10.30 o 
  -7  12   6      181.18      183.51      8.31 o 
  -6  12   6      937.90      911.76     22.08 o 
  -5  12   6      107.51       95.47      6.70 o 
  -4  12   6      750.86      752.01     17.05 o 
  -3  12   6      170.09      190.80      7.43 o 
  -2  12   6      846.02      794.88     18.99 o 
  -1  12   6      138.85      139.84      8.22 o 
   0  12   6      100.88       93.71      5.70 o 
   1  12   6      141.54      143.71      5.60 o 
   2  12   6      724.54      675.08     14.91 o 
   3  12   6      191.13      217.01      6.96 o 
   4  12   6      744.16      759.76     15.03 o 
   5  12   6       92.53       88.39      4.95 o 
   6  12   6      914.69      899.95     17.43 o 
   7  12   6      139.27      124.35      5.83 o 
   8  12   6      362.93      392.69     10.07 o 
   9  12   6       61.34       66.03      4.65 o 
  -8  13   6       66.34       69.60      5.68 o 
  -7  13   6      170.07      171.65      8.50 o 
  -6  13   6      162.48      163.60      8.24 o 
  -5  13   6      376.29      356.08     12.33 o 
  -4  13   6      467.88      432.44     13.87 o 
  -3  13   6       87.74       91.64      6.32 o 
  -2  13   6      165.51      161.88     11.29 o 
  -1  13   6      127.54      134.07      8.48 o 
   0  13   6      689.31      757.32     19.46 o 
   1  13   6      131.65      133.29      6.84 o 
   2  13   6      165.79      170.99      6.94 o 
   3  13   6       71.63       77.21      5.20 o 
   4  13   6      518.19      489.57     11.20 o 
   5  13   6      380.32      373.36      9.77 o 
   6  13   6      183.56      175.16      6.74 o 
   7  13   6      196.27      210.60      7.49 o 
   8  13   6       60.91       53.00      4.64 o 
  -7  14   6      104.15       96.65      7.07 o 
  -6  14   6       80.25       72.97      6.47 o 
  -5  14   6       64.30       46.72      6.38 o 
  -4  14   6      130.68      142.86      9.39 o 
  -3  14   6      303.89      297.27     13.21 o 
  -2  14   6       99.41       96.43      9.79 o 
  -1  14   6     1195.40     1218.69     32.63 o 
   0  14   6       83.82       84.46      7.44 o 
   1  14   6     1128.00     1143.26     31.37 o 
   2  14   6       76.84       74.39      5.28 o 
   3  14   6      344.03      333.70     10.03 o 
   4  14   6      154.63      161.84      7.13 o 
   5  14   6       55.04       43.62      4.97 o 
   6  14   6       81.66       87.18      5.41 o 
   7  14   6      114.64      125.64      6.18 o 
  -6  15   6        5.90        9.23      4.84 o 
  -5  15   6      613.30      642.72     21.21 o 
  -4  15   6       56.34       57.98      7.33 o 
  -3  15   6      349.70      340.77     17.85 o 
  -2  15   6      103.87       88.56     12.73 o 
  -1  15   6      111.85      120.40     21.34 o 
   0  15   6        9.66        6.69      6.22 o 
   1  15   6       96.93      103.30      8.57 o 
   2  15   6       96.65      104.52      8.70 o 
   3  15   6      350.21      360.34     10.78 o 
   4  15   6       50.18       41.79      5.06 o 
   5  15   6      624.30      672.15     16.00 o 
   6  15   6        5.86        5.61      4.16 o 
  -4  16   6      103.24      100.98      9.04 o 
  -3  16   6       44.16       44.00      8.91 o 
  -2  16   6       38.91       37.24      8.57 o 
  -1  16   6      517.94      518.58     23.40 o 
   0  16   6       89.64       71.38      9.82 o 
   1  16   6      486.09      482.31     18.15 o 
   2  16   6       37.61       38.85      6.96 o 
   3  16   6       65.56       64.51      6.67 o 
   4  16   6       93.07       79.35      6.16 o 
  -1  17   6       55.28       64.58     10.58 o 
   0  17   6       30.98       23.85     11.70 o 
   1  17   6       63.90       70.59     14.43 o 
   1   0   7     9902.09     9704.91    134.09 o 
   2   0   7     1512.62     1585.73     23.20 o 
   3   0   7       37.57       44.79      1.94 o 
   4   0   7     3604.37     3590.46     47.72 o 
   5   0   7      985.28      957.01     14.17 o 
   6   0   7     4345.02     4251.50     52.94 o 
   7   0   7      248.88      229.92      6.57 o 
   8   0   7     1098.62     1106.09     20.64 o 
   9   0   7      558.04      567.85     14.57 o 
  10   0   7     1212.95     1189.11     29.88 o 
  11   0   7       77.20       97.98      8.68 o 
  12   0   7      184.78      180.00     14.04 o 
  13   0   7       40.62       47.27      6.96 o 
 -13   1   7      231.43      217.10     13.27 o 
 -12   1   7      479.13      489.39     16.70 o 
 -11   1   7      169.42      156.17     10.40 o 
 -10   1   7      446.43      424.03     16.44 o 
  -9   1   7      466.22      467.76     14.96 o 
  -8   1   7      451.91      457.63     11.60 o 
  -7   1   7      393.00      396.57      7.75 o 
  -6   1   7      854.63      815.29     11.42 o 
  -5   1   7      537.39      524.13      9.46 o 
  -4   1   7      387.95      356.45      6.83 o 
  -3   1   7     1598.60     1609.46     22.60 o 
  -2   1   7      587.30      527.92      9.69 o 
  -1   1   7     1293.98     1167.71     16.87 o 
   0   1   7     8785.49     8511.60    117.68 o 
   1   1   7     1175.17     1054.49     16.50 o 
   2   1   7      653.86      588.11      8.79 o 
   3   1   7     1423.51     1431.73     20.80 o 
   4   1   7      423.47      403.56      6.75 o 
   5   1   7      621.21      612.23      9.39 o 
   6   1   7      820.16      787.92     12.60 o 
   7   1   7      332.79      333.89      8.68 o 
   8   1   7      488.78      480.51     10.69 o 
   9   1   7      493.22      503.98     13.46 o 
  10   1   7      439.43      414.69     12.47 o 
  11   1   7      143.01      132.11      8.68 o 
  12   1   7      494.10      484.66     18.96 o 
  13   1   7      216.37      212.03     11.38 o 
 -13   2   7       72.03       57.80      8.66 o 
 -12   2   7      286.47      297.32     14.79 o 
 -11   2   7      272.14      280.85     13.71 o 
 -10   2   7      247.13      251.05     15.18 o 
  -9   2   7      174.65      187.24     13.00 o 
  -8   2   7      403.01      380.83     11.32 o 
  -7   2   7      700.05      685.12     14.79 o 
  -6   2   7     4635.47     4541.43     60.11 o 
  -5   2   7      956.70      957.80     14.81 o 
  -4   2   7     2900.88     2841.03     40.91 o 
  -3   2   7       90.46      111.39      3.56 o 
  -2   2   7      190.22      197.96      4.20 o 
  -1   2   7      507.93      527.09     12.21 o 
   0   2   7    18526.19    18218.14    250.32 o 
   1   2   7      701.97      749.18     13.14 o 
   2   2   7      167.18      162.40      3.71 o 
   3   2   7      108.21      130.20      3.65 o 
   4   2   7     2974.16     2895.21     41.31 o 
   5   2   7      890.43      895.83     16.16 o 
   6   2   7     4713.87     4639.54     60.56 o 
   7   2   7      651.19      640.63     13.42 o 
   8   2   7      422.62      404.87      9.47 o 
   9   2   7      244.70      254.89      9.06 o 
  10   2   7      263.36      265.75      9.89 o 
  11   2   7      269.39      248.80      9.94 o 
  12   2   7      263.74      251.84     12.20 o 
  13   2   7       90.11       74.90      7.73 o 
 -13   3   7       28.42       30.32      7.38 o 
 -12   3   7       72.25       73.88      8.79 o 
 -11   3   7      205.10      192.71     11.57 o 
 -10   3   7      439.73      424.48     16.66 o 
  -9   3   7       43.62       48.19      5.17 o 
  -8   3   7      698.96      676.16     17.11 o 
  -7   3   7     1100.06     1118.74     20.20 o 
  -6   3   7     2639.43     2637.76     38.05 o 
  -5   3   7     1976.23     2043.53     30.16 o 
  -4   3   7     1857.98     1870.20     27.03 o 
  -3   3   7      122.85      118.75      3.53 o 
  -2   3   7     4811.70     4880.27     73.29 o 
  -1   3   7      137.20      143.83      3.60 o 
   0   3   7     2727.36     2611.66     34.93 o 
   1   3   7       97.22      104.52      3.09 o 
   2   3   7     4736.64     4796.75     67.85 o 
   3   3   7      201.18      217.53      9.55 o 
   4   3   7     1801.35     1808.85     27.37 o 
   5   3   7     2019.72     2100.77     32.20 o 
   6   3   7     2740.95     2747.35     41.29 o 
   7   3   7      960.01      997.65     15.98 o 
   8   3   7      754.35      733.97     14.69 o 
   9   3   7       53.83       47.69      4.89 o 
  10   3   7      424.40      432.02     13.01 o 
  11   3   7      173.50      186.26      8.79 o 
  12   3   7       69.60       72.65      6.63 o 
  13   3   7       23.46       20.87      6.39 o 
 -12   4   7      233.92      235.53     13.37 o 
 -11   4   7       73.26       79.15      8.40 o 
 -10   4   7      223.83      227.70     12.31 o 
  -9   4   7        4.70        3.83      2.79 o 
  -8   4   7       86.76       82.30      5.15 o 
  -7   4   7       10.60        8.64      2.82 o 
  -6   4   7       86.79       83.28      2.95 o 
  -5   4   7     2603.99     2686.78     40.39 o 
  -4   4   7     1162.37     1181.58     19.40 o 
  -3   4   7     2273.38     2306.56     31.99 o 
  -2   4   7     4376.94     4385.36     60.99 o 
  -1   4   7     7530.71     7546.11    100.84 o 
   0   4   7     1687.08     1711.91     22.17 o 
   1   4   7     8045.00     8055.19     96.21 o 
   2   4   7     4255.21     4315.69     61.59 o 
   3   4   7     2006.25     2065.45     31.87 o 
   4   4   7     1098.86     1168.46     18.44 o 
   5   4   7     2409.96     2497.76     37.62 o 
   6   4   7       68.92       68.04      3.38 o 
   7   4   7       11.26       13.27      2.28 o 
   8   4   7       76.36       71.87      4.05 o 
   9   4   7        4.07        1.84      3.76 o 
  10   4   7      248.76      233.02     10.21 o 
  11   4   7       59.59       53.82      5.86 o 
  12   4   7      247.95      250.73     10.70 o 
 -12   5   7      159.72      152.45     30.20 o 
 -11   5   7      501.96      532.45     19.87 o 
 -10   5   7      435.11      416.91     12.25 o 
  -9   5   7       54.07       56.45      4.47 o 
  -8   5   7      420.61      448.82     11.25 o 
  -7   5   7     1830.01     1824.74     36.77 o 
  -6   5   7     1653.36     1626.49     27.31 o 
  -5   5   7     1483.49     1499.20     24.77 o 
  -4   5   7      694.55      663.04     13.43 o 
  -3   5   7      793.98      779.05     13.68 o 
  -2   5   7     1069.92     1094.44     15.71 o 
  -1   5   7      103.67      134.39      3.82 o 
   0   5   7     8652.88     8621.84    105.46 o 
   1   5   7      133.33      170.73      4.23 o 
   2   5   7     1075.62     1105.24     15.12 o 
   3   5   7      808.39      794.01     13.19 o 
   4   5   7      776.43      740.83     12.31 o 
   5   5   7     1622.59     1603.92     25.26 o 
   6   5   7     1539.53     1519.08     25.31 o 
   7   5   7     1631.90     1647.57     29.41 o 
   8   5   7      347.40      377.89      8.50 o 
   9   5   7       91.34       91.61      6.14 o 
  10   5   7      397.27      389.88     12.68 o 
  11   5   7      457.10      479.91     14.84 o 
  12   5   7      177.43      184.08      9.27 o 
 -12   6   7      136.75      153.34     15.76 o 
 -11   6   7      549.88      568.83     26.32 o 
 -10   6   7      382.72      397.95     11.51 o 
  -9   6   7      204.03      200.49      7.54 o 
  -8   6   7       43.04       36.19      4.12 o 
  -7   6   7      644.14      654.87     15.41 o 
  -6   6   7      248.78      255.84      7.04 o 
  -5   6   7      184.51      176.40      5.61 o 
  -4   6   7      888.73      910.82     15.47 o 
  -3   6   7      169.61      173.18      7.21 o 
  -2   6   7      189.01      155.69      4.72 o 
  -1   6   7     1746.07     1724.12     21.67 o 
   0   6   7     1251.57     1233.06     15.87 o 
   1   6   7     1826.87     1788.03     23.13 o 
   2   6   7      211.05      185.39      4.51 o 
   3   6   7       96.09       93.38      3.90 o 
   4   6   7      832.64      852.88     15.37 o 
   5   6   7      193.84      184.36      5.58 o 
   6   6   7      289.28      298.23      7.21 o 
   7   6   7      686.12      681.08     12.90 o 
   8   6   7       68.73       64.02      3.48 o 
   9   6   7      159.00      162.42      7.98 o 
  10   6   7      436.48      448.55     13.51 o 
  11   6   7      556.68      578.36     16.65 o 
  12   6   7      134.56      146.54      8.76 o 
 -12   7   7      103.39       94.33     12.81 o 
 -11   7   7      196.17      192.48      8.97 o 
 -10   7   7      116.39      121.78      7.03 o 
  -9   7   7      100.39       93.37      5.74 o 
  -8   7   7      363.05      347.17     10.51 o 
  -7   7   7      391.94      387.31      9.05 o 
  -6   7   7       23.41       24.75      2.82 o 
  -5   7   7      828.18      770.75     16.15 o 
  -4   7   7     1134.50     1094.09     18.69 o 
  -3   7   7      238.37      232.35      5.43 o 
  -2   7   7     1465.16     1412.94     22.82 o 
  -1   7   7       77.38       71.96      2.81 o 
   0   7   7     1540.09     1611.97     21.45 o 
   1   7   7       88.52       70.84      3.12 o 
   2   7   7     1388.99     1339.16     22.35 o 
   3   7   7      186.77      174.45      5.35 o 
   4   7   7     1171.30     1139.82     19.21 o 
   5   7   7      840.73      771.18     14.29 o 
   6   7   7       10.34        7.95      2.60 o 
   7   7   7      361.28      349.01      8.50 o 
   8   7   7      402.02      364.42      8.58 o 
   9   7   7      136.52      129.93      4.50 o 
  10   7   7      129.42      120.75     15.55 o 
  11   7   7      220.51      207.91      9.91 o 
  12   7   7      123.32      118.47      8.38 o 
 -11   8   7      148.37      165.40      8.23 o 
 -10   8   7      255.90      254.45     10.07 o 
  -9   8   7       83.69       83.00      6.36 o 
  -8   8   7      173.71      186.02      7.85 o 
  -7   8   7      329.85      292.17      9.28 o 
  -6   8   7      794.53      817.36     16.69 o 
  -5   8   7      259.40      266.12      7.61 o 
  -4   8   7      720.02      736.75     14.30 o 
  -3   8   7      110.68      107.86      4.24 o 
  -2   8   7      652.89      656.92     12.50 o 
  -1   8   7       34.61       33.24      2.45 o 
   0   8   7       11.69       13.49      1.79 o 
   1   8   7       25.03       23.41      2.19 o 
   2   8   7      683.24      668.87     11.58 o 
   3   8   7      108.20      115.36      4.42 o 
   4   8   7      679.76      705.83     13.45 o 
   5   8   7      193.99      189.23      6.27 o 
   6   8   7      940.51      979.62     16.96 o 
   7   8   7      370.75      344.16      8.47 o 
   8   8   7      195.72      202.23      6.32 o 
   9   8   7       98.09       89.22      4.33 o 
  10   8   7      215.18      221.20     10.07 o 
  11   8   7      162.46      179.11     10.26 o 
 -11   9   7       73.92       77.23      6.26 o 
 -10   9   7      305.03      314.47     11.69 o 
  -9   9   7       93.51       87.60      6.54 o 
  -8   9   7       47.85       45.07      5.49 o 
  -7   9   7      122.41      143.10      5.53 o 
  -6   9   7      435.27      442.03     10.33 o 
  -5   9   7      781.15      768.65     15.49 o 
  -4   9   7      110.80      114.82      5.35 o 
  -3   9   7      229.24      241.02      7.64 o 
  -2   9   7      818.99      843.58     15.55 o 
  -1   9   7      683.08      687.72     12.03 o 
   0   9   7     1848.24     1852.33     29.27 o 
   1   9   7      664.86      653.07     11.70 o 
   2   9   7      629.76      643.16     12.65 o 
   3   9   7      247.73      250.62      6.80 o 
   4   9   7      117.86      123.01      4.90 o 
   5   9   7      809.15      795.78     14.98 o 
   6   9   7      409.49      418.12      9.86 o 
   7   9   7      130.28      139.93      5.55 o 
   8   9   7       63.84       63.07      4.09 o 
   9   9   7       65.67       62.01      4.03 o 
  10   9   7      274.15      277.15      8.90 o 
  11   9   7       69.11       70.82      7.02 o 
 -10  10   7       40.44       38.88      5.86 o 
  -9  10   7      462.98      513.92     15.53 o 
  -8  10   7      371.18      373.40     12.63 o 
  -7  10   7      244.34      260.85      9.06 o 
  -6  10   7      550.87      547.55     12.18 o 
  -5  10   7      247.20      253.34      8.43 o 
  -4  10   7      186.44      181.14      6.94 o 
  -3  10   7      374.38      386.83     10.42 o 
  -2  10   7      760.84      759.61     19.16 o 
  -1  10   7      983.04      952.66     21.88 o 
   0  10   7      143.04      146.37      5.83 o 
   1  10   7      818.74      805.32     15.16 o 
   2  10   7      904.90      899.20     16.00 o 
   3  10   7      380.67      400.17      9.20 o 
   4  10   7      223.68      210.54      6.55 o 
   5  10   7      253.06      269.90      7.70 o 
   6  10   7      516.84      516.81     11.57 o 
   7  10   7      293.89      315.48      8.44 o 
   8  10   7      314.43      320.04      8.86 o 
   9  10   7      431.72      444.33     10.59 o 
  10  10   7       29.96       32.78      4.34 o 
 -10  11   7       75.21       84.00      7.28 o 
  -9  11   7      387.53      375.90     15.66 o 
  -8  11   7       43.34       42.57      3.98 o 
  -7  11   7      586.76      568.22     14.53 o 
  -6  11   7      539.13      553.94     13.66 o 
  -5  11   7      860.77      833.67     18.24 o 
  -4  11   7      314.71      316.10      9.73 o 
  -3  11   7      108.05      103.32      9.12 o 
  -2  11   7      315.45      322.74     10.68 o 
  -1  11   7      815.63      775.97     19.85 o 
   0  11   7      267.08      265.74      9.11 o 
   1  11   7      830.18      793.08     14.99 o 
   2  11   7      338.98      341.62      9.23 o 
   3  11   7       70.23       74.37      4.32 o 
   4  11   7      373.55      385.24      9.27 o 
   5  11   7      814.34      790.67     15.60 o 
   6  11   7      501.59      517.09     11.79 o 
   7  11   7      647.69      633.98     13.30 o 
   8  11   7       60.39       60.96      4.47 o 
   9  11   7      391.07      410.45     10.20 o 
  10  11   7       77.41       83.38      5.85 o 
  -9  12   7       13.96       13.25      5.18 o 
  -8  12   7      185.39      184.16      7.56 o 
  -7  12   7      280.22      274.29      9.26 o 
  -6  12   7      115.67      117.83     10.43 o 
  -5  12   7      253.27      253.07     10.18 o 
  -4  12   7       27.50       34.64      4.31 o 
  -3  12   7      780.01      718.81     24.08 o 
  -2  12   7      150.11      160.15      8.76 o 
  -1  12   7     1353.63     1344.11     35.29 o 
   0  12   7     1230.60     1237.04     25.79 o 
   1  12   7     1381.54     1357.04     25.13 o 
   2  12   7      130.01      136.59      6.07 o 
   3  12   7      912.28      899.17     18.02 o 
   4  12   7       30.48       34.57      3.81 o 
   5  12   7      263.57      264.87      8.08 o 
   6  12   7      129.25      142.59      6.21 o 
   7  12   7      278.06      271.65      8.43 o 
   8  12   7      182.67      184.45      7.11 o 
   9  12   7        7.67        1.04      3.32 o 
  -8  13   7      328.24      325.44     10.50 o 
  -7  13   7       91.02       80.85      5.85 o 
  -6  13   7      298.30      300.12     11.18 o 
  -5  13   7      302.32      310.41     11.59 o 
  -4  13   7      492.61      490.81     16.76 o 
  -3  13   7       99.19       88.13      6.39 o 
  -2  13   7      173.01      153.85      8.98 o 
  -1  13   7       37.34       35.55      5.82 o 
   0  13   7      112.13      108.55      8.12 o 
   1  13   7       32.81       36.89      5.41 o 
   2  13   7      138.71      146.28      6.47 o 
   3  13   7       70.73       76.09      5.20 o 
   4  13   7      480.23      470.11     12.21 o 
   5  13   7      311.35      322.05      9.22 o 
   6  13   7      276.82      271.52      8.58 o 
   7  13   7      108.81      109.04      5.83 o 
   8  13   7      323.48      306.56      9.34 o 
  -7  14   7       25.90       28.21      5.24 o 
  -6  14   7      220.38      216.62     10.01 o 
  -5  14   7       71.48       64.07      7.10 o 
  -4  14   7      169.47      163.27      9.76 o 
  -3  14   7      165.01      158.05     11.84 o 
  -2  14   7      417.72      446.72     16.37 o 
  -1  14   7      364.32      358.15     14.40 o 
   0  14   7      115.52       98.38      8.51 o 
   1  14   7      312.11      302.48     13.52 o 
   2  14   7      436.17      454.54     13.23 o 
   3  14   7      181.72      179.12      7.47 o 
   4  14   7      168.14      148.60      7.08 o 
   5  14   7       70.65       68.75      5.57 o 
   6  14   7      220.00      218.07      8.10 o 
   7  14   7       20.49       23.08      4.35 o 
  -5  15   7       67.81       73.70      7.95 o 
  -4  15   7       59.77       67.19      7.73 o 
  -3  15   7      102.30      102.92     10.46 o 
  -2  15   7      410.46      419.20     20.03 o 
  -1  15   7      517.92      533.38     18.70 o 
   0  15   7      355.89      359.30     15.14 o 
   1  15   7      507.52      515.46     18.62 o 
   2  15   7      396.27      390.28     15.62 o 
   3  15   7       76.75       92.64      6.68 o 
   4  15   7       71.48       87.86      6.05 o 
   5  15   7       66.33       58.11      5.49 o 
  -4  16   7      204.76      194.09     14.06 o 
  -3  16   7       16.30       20.77      7.90 o 
  -2  16   7       68.34       60.78      9.61 o 
  -1  16   7       23.66       25.63      9.37 o 
   0  16   7       39.70       54.65      7.51 o 
   1  16   7       27.28       30.41      6.93 o 
   2  16   7       51.30       43.42      7.38 o 
   3  16   7       16.78       21.76      5.64 o 
   4  16   7      202.09      188.07      9.20 o 
   0   0   8    11609.99    11389.45    222.17 o 
   1   0   8     5590.83     5730.17     85.41 o 
   2   0   8     5538.81     4969.01     69.68 o 
   3   0   8     1383.88     1365.60     20.49 o 
   4   0   8     2997.27     2915.06     39.32 o 
   5   0   8       73.48       80.54      3.02 o 
   6   0   8      103.52      105.47      3.78 o 
   7   0   8        0.85        2.48      2.37 o 
   8   0   8      549.58      564.97     12.40 o 
   9   0   8      486.14      491.68     12.42 o 
  10   0   8       18.05       23.47      5.50 o 
  11   0   8      152.71      146.19     11.99 o 
  12   0   8      618.98      580.42     28.05 o 
  13   0   8       45.36       53.83      7.27 o 
 -13   1   8      101.29      119.78     10.70 o 
 -12   1   8       67.29       77.21      8.95 o 
 -11   1   8      300.63      269.34     13.64 o 
 -10   1   8      829.13      870.91     26.95 o 
  -9   1   8      329.88      332.97      9.47 o 
  -8   1   8      324.52      326.27     10.06 o 
  -7   1   8     1249.16     1232.02     21.65 o 
  -6   1   8     1984.75     2043.41     28.26 o 
  -5   1   8     4303.14     4410.37     62.32 o 
  -4   1   8     2349.71     2377.36     33.98 o 
  -3   1   8       37.23       28.27      3.17 o 
  -2   1   8      230.10      211.75      5.20 o 
  -1   1   8     1267.41     1257.05     18.81 o 
   0   1   8       59.50       83.42      2.92 o 
   1   1   8     1212.19     1235.16     17.51 o 
   2   1   8      316.46      290.63      6.19 o 
   3   1   8       33.84       24.64      1.72 o 
   4   1   8     2223.49     2298.10     33.75 o 
   5   1   8     4335.07     4410.60     67.88 o 
   6   1   8     2066.56     2110.03     30.97 o 
   7   1   8     1303.78     1291.43     21.76 o 
   8   1   8      437.07      442.27      9.92 o 
   9   1   8      285.29      292.01      8.14 o 
  10   1   8      882.87      901.63     24.15 o 
  11   1   8      287.15      267.58     15.25 o 
  12   1   8       74.64       89.66      9.39 o 
  13   1   8      112.93      116.19      9.37 o 
 -12   2   8      205.01      226.34     13.42 o 
 -11   2   8      206.29      202.97     14.75 o 
 -10   2   8      371.41      367.66     18.85 o 
  -9   2   8      760.95      758.11     22.32 o 
  -8   2   8      263.20      269.60      9.14 o 
  -7   2   8      823.79      800.86     17.36 o 
  -6   2   8      542.66      545.58      9.15 o 
  -5   2   8     2208.81     2202.72     35.94 o 
  -4   2   8      801.97      817.71     13.22 o 
  -3   2   8     3307.46     3323.48     48.09 o 
  -2   2   8     1474.15     1389.49     21.50 o 
  -1   2   8      195.37      207.30      4.79 o 
   0   2   8     6313.40     6415.45     89.32 o 
   1   2   8      217.89      231.42      4.39 o 
   2   2   8     1619.77     1534.43     20.77 o 
   3   2   8     3467.01     3484.57     45.69 o 
   4   2   8      805.66      821.57     13.56 o 
   5   2   8     2349.65     2347.40     33.77 o 
   6   2   8      438.35      449.72      9.60 o 
   7   2   8      741.69      725.06     13.47 o 
   8   2   8      215.93      237.73      7.29 o 
   9   2   8      862.06      863.51     16.87 o 
  10   2   8      390.54      390.75     12.22 o 
  11   2   8      214.13      213.75     10.85 o 
  12   2   8      191.81      206.27     11.18 o 
 -12   3   8      172.32      170.08     12.01 o 
 -11   3   8      131.98      132.51     10.18 o 
 -10   3   8      175.14      179.27     13.07 o 
  -9   3   8      221.96      224.14      9.75 o 
  -8   3   8       95.73       79.18     12.84 o 
  -7   3   8      555.26      534.11     11.84 o 
  -6   3   8      273.67      290.17      6.75 o 
  -5   3   8      807.33      801.90     14.25 o 
  -4   3   8      182.58      193.27      4.55 o 
  -3   3   8      992.47      917.70     14.19 o 
  -2   3   8      610.81      647.00     10.04 o 
  -1   3   8     9829.84     9682.21    125.12 o 
   0   3   8     4096.35     4182.51     51.99 o 
   1   3   8    10022.96     9786.64    119.34 o 
   2   3   8      478.69      512.80      8.92 o 
   3   3   8      920.51      860.86     14.43 o 
   4   3   8      151.39      166.17      4.75 o 
   5   3   8      812.40      812.51     13.64 o 
   6   3   8      260.46      288.49      7.01 o 
   7   3   8      525.31      510.30     10.32 o 
   8   3   8       74.85       70.53      4.13 o 
   9   3   8      235.86      241.68      7.12 o 
  10   3   8      165.16      167.20      8.23 o 
  11   3   8      146.26      151.77      8.22 o 
  12   3   8      172.32      178.27     10.33 o 
 -12   4   8       35.06       47.54      8.15 o 
 -11   4   8      322.93      305.31     14.90 o 
 -10   4   8      144.21      130.55      6.80 o 
  -9   4   8      410.31      430.72     14.19 o 
  -8   4   8      519.12      513.88     13.51 o 
  -7   4   8     2736.42     2698.10     50.07 o 
  -6   4   8     1024.15     1033.56     17.79 o 
  -5   4   8     1936.26     1874.98     29.98 o 
  -4   4   8      574.05      551.58     11.05 o 
  -3   4   8     1132.49     1096.27     16.58 o 
  -2   4   8      252.06      280.22      5.70 o 
  -1   4   8     2183.21     2188.79     28.18 o 
   0   4   8     2623.02     2642.20     33.53 o 
   1   4   8     2194.81     2212.29     28.35 o 
   2   4   8      210.42      237.69      4.78 o 
   3   4   8     1047.05     1020.13     18.30 o 
   4   4   8      531.02      519.16      9.83 o 
   5   4   8     1901.47     1879.27     28.40 o 
   6   4   8     1025.15     1035.47     17.85 o 
   7   4   8     2768.89     2707.90     41.99 o 
   8   4   8      412.78      429.64      9.23 o 
   9   4   8      395.67      406.73     10.13 o 
  10   4   8      161.57      157.93      8.01 o 
  11   4   8      301.94      273.76     10.84 o 
  12   4   8       30.73       40.97      6.17 o 
 -12   5   8      119.13      121.72     13.38 o 
 -11   5   8      339.61      362.82     17.70 o 
 -10   5   8      116.59      119.56      6.93 o 
  -9   5   8      284.17      295.04     10.91 o 
  -8   5   8      525.77      519.43     14.41 o 
  -7   5   8      320.38      331.59     10.48 o 
  -6   5   8      858.02      825.62     15.91 o 
  -5   5   8      601.38      608.76     11.52 o 
  -4   5   8      231.92      231.22      6.26 o 
  -3   5   8      464.86      421.00      8.28 o 
  -2   5   8      977.54      957.23     15.91 o 
  -1   5   8     3262.49     3234.92     38.93 o 
   0   5   8      276.34      307.36      5.64 o 
   1   5   8     2937.62     2892.51     38.58 o 
   2   5   8     1115.56     1101.68     15.59 o 
   3   5   8      395.23      352.45      7.60 o 
   4   5   8      188.37      188.85      5.33 o 
   5   5   8      597.59      597.69     11.11 o 
   6   5   8      875.97      851.38     15.30 o 
   7   5   8      305.14      322.19      7.87 o 
   8   5   8      521.70      527.52     10.77 o 
   9   5   8      281.74      288.70      8.25 o 
  10   5   8      153.22      155.50      7.94 o 
  11   5   8      348.32      367.27     14.04 o 
  12   5   8      108.12      108.44      7.97 o 
 -12   6   8       98.05      116.49     22.18 o 
 -11   6   8      171.22      174.18      7.78 o 
 -10   6   8       54.74       57.12      7.68 o 
  -9   6   8       53.38       50.78      4.70 o 
  -8   6   8      389.58      396.03     11.48 o 
  -7   6   8      958.96      941.24     17.42 o 
  -6   6   8       68.15       64.61      4.12 o 
  -5   6   8      788.59      787.75     16.78 o 
  -4   6   8      406.12      404.90      8.73 o 
  -3   6   8       79.72       78.26      3.46 o 
  -2   6   8        2.07       -0.13      1.83 o 
  -1   6   8     1317.54     1299.53     16.47 o 
   0   6   8       38.42       50.32      2.27 o 
   1   6   8     1247.97     1238.60     18.43 o 
   2   6   8       24.07       17.44      2.05 o 
   3   6   8       84.38       90.11      3.64 o 
   4   6   8      451.24      447.44      9.24 o 
   5   6   8      751.31      776.93     14.36 o 
   6   6   8       70.47       73.41      3.93 o 
   7   6   8      910.48      895.61     16.48 o 
   8   6   8      420.42      427.63      9.42 o 
   9   6   8       85.82       79.45      4.59 o 
  10   6   8       87.34       91.28      6.77 o 
  11   6   8      161.55      165.43      9.07 o 
  12   6   8       95.21      108.57      7.98 o 
 -11   7   8      105.05      109.01      7.59 o 
 -10   7   8      264.98      258.21      9.35 o 
  -9   7   8      176.59      178.96      8.71 o 
  -8   7   8      117.59      125.18      7.52 o 
  -7   7   8      129.21      137.62      5.20 o 
  -6   7   8      314.56      309.45      8.10 o 
  -5   7   8      455.50      448.62     10.42 o 
  -4   7   8      319.15      306.17      7.62 o 
  -3   7   8      807.48      810.86     14.53 o 
  -2   7   8      457.89      445.78      9.09 o 
  -1   7   8       75.57       68.80      3.00 o 
   0   7   8       39.99       54.81      2.64 o 
   1   7   8       49.01       47.18      2.78 o 
   2   7   8      425.79      406.75      7.88 o 
   3   7   8      785.45      780.57     13.68 o 
   4   7   8      410.95      395.81      8.49 o 
   5   7   8      531.64      525.42     10.60 o 
   6   7   8      315.13      312.74      7.97 o 
   7   7   8      142.25      140.56      5.34 o 
   8   7   8      112.23      125.05      5.09 o 
   9   7   8      213.51      208.09      6.12 o 
  10   7   8      258.93      250.52     10.55 o 
  11   7   8      119.74      131.51      8.25 o 
 -11   8   8      133.09      147.69      9.02 o 
 -10   8   8       86.56       88.37      6.59 o 
  -9   8   8      181.55      169.87      7.90 o 
  -8   8   8       65.83       53.80      4.94 o 
  -7   8   8       31.73       34.07      3.33 o 
  -6   8   8       59.70       58.33      3.95 o 
  -5   8   8       28.95       29.56      3.21 o 
  -4   8   8      222.99      215.41      6.93 o 
  -3   8   8       74.62       64.96      3.59 o 
  -2   8   8      146.33      149.86      4.80 o 
  -1   8   8      395.83      399.45      8.26 o 
   0   8   8      545.45      572.56      9.81 o 
   1   8   8      419.55      425.53      8.01 o 
   2   8   8      244.80      216.40     13.56 o 
   3   8   8      122.57      101.98      4.22 o 
   4   8   8      153.61      154.66      5.57 o 
   5   8   8       16.12       12.41      2.83 o 
   6   8   8       49.27       48.94      3.78 o 
   7   8   8       30.34       34.73      3.49 o 
   8   8   8       56.73       54.96      4.13 o 
   9   8   8      195.21      190.87      6.18 o 
  10   8   8       62.08       57.40      6.35 o 
  11   8   8      150.63      152.27     10.17 o 
 -10   9   8      138.69      136.15      8.32 o 
  -9   9   8       87.94      104.76      7.22 o 
  -8   9   8      180.10      205.39      8.43 o 
  -7   9   8      339.95      278.15      8.64 o 
  -6   9   8      629.38      613.70     13.04 o 
  -5   9   8      245.34      232.48      7.33 o 
  -4   9   8       41.74       50.49      3.81 o 
  -3   9   8       82.82       87.38      4.39 o 
  -2   9   8      197.84      208.30      5.91 o 
  -1   9   8      532.03      531.41     10.85 o 
   0   9   8      402.80      390.03      9.04 o 
   1   9   8      481.87      490.84      9.88 o 
   2   9   8      264.60      269.11      6.89 o 
   3   9   8      115.75      118.37      4.76 o 
   4   9   8       84.87       94.12      5.47 o 
   5   9   8      295.94      268.89      7.46 o 
   6   9   8      593.52      564.40     12.20 o 
   7   9   8      262.07      225.85      7.31 o 
   8   9   8      154.04      173.06      6.37 o 
   9   9   8       86.48       94.96      4.86 o 
  10   9   8      179.35      191.26      7.26 o 
 -10  10   8       58.03       64.63      6.68 o 
  -9  10   8      108.07      100.93      7.49 o 
  -8  10   8        8.59        6.41      2.88 o 
  -7  10   8      299.88      311.19      8.94 o 
  -6  10   8      804.09      783.71     15.94 o 
  -5  10   8      572.98      583.42     12.76 o 
  -4  10   8      214.93      229.09      7.15 o 
  -3  10   8      311.12      310.81      9.05 o 
  -2  10   8      136.88      147.48      6.27 o 
  -1  10   8      396.51      389.25     11.03 o 
   0  10   8      810.10      831.26     18.44 o 
   1  10   8      365.56      368.62      9.66 o 
   2  10   8       70.80       82.87      5.05 o 
   3  10   8      284.23      283.21      7.74 o 
   4  10   8      201.03      211.31      6.77 o 
   5  10   8      527.57      539.13     11.86 o 
   6  10   8      781.77      757.98     15.25 o 
   7  10   8      330.82      335.47      8.90 o 
   8  10   8        4.34        9.68      3.22 o 
   9  10   8       99.11       99.67      5.14 o 
  10  10   8       45.66       49.89      4.95 o 
  -9  11   8       11.11       14.64      5.24 o 
  -8  11   8      319.26      320.57     12.08 o 
  -7  11   8       51.54       53.57      4.81 o 
  -6  11   8      147.13      136.95      6.14 o 
  -5  11   8       49.59       51.16      4.32 o 
  -4  11   8      517.14      466.31     12.44 o 
  -3  11   8      499.21      495.01     12.54 o 
  -2  11   8      594.85      567.48     15.37 o 
  -1  11   8     1699.15     1671.06     36.66 o 
   0  11   8     1559.15     1589.49     31.60 o 
   1  11   8     1568.71     1592.09     29.09 o 
   2  11   8      591.60      584.01     13.22 o 
   3  11   8      515.67      507.56     12.17 o 
   4  11   8      565.25      519.23     11.48 o 
   5  11   8       58.07       56.79      4.41 o 
   6  11   8      161.00      147.80      6.16 o 
   7  11   8       41.38       43.44      4.27 o 
   8  11   8      279.14      307.22      8.98 o 
   9  11   8       13.16       14.35      3.66 o 
  -8  12   8       60.31       61.25      5.10 o 
  -7  12   8      271.81      270.14      9.71 o 
  -6  12   8      351.47      342.61     11.02 o 
  -5  12   8     1416.04     1408.92     25.70 o 
  -4  12   8      203.08      179.93      7.67 o 
  -3  12   8      545.33      529.21     15.02 o 
  -2  12   8      280.99      281.17     11.87 o 
  -1  12   8       21.60       28.63      5.29 o 
   0  12   8       16.86       17.53      4.59 o 
   1  12   8       16.20       16.12      4.19 o 
   2  12   8      261.47      263.48      9.35 o 
   3  12   8      532.25      529.06     12.78 o 
   4  12   8      208.74      188.95      6.85 o 
   5  12   8     1349.03     1354.38     24.39 o 
   6  12   8      386.80      393.02     10.22 o 
   7  12   8      324.02      324.00      9.25 o 
   8  12   8       72.32       74.65      5.16 o 
  -7  13   8       85.16       78.29      5.92 o 
  -6  13   8      129.54      130.63      7.20 o 
  -5  13   8      418.53      390.02     13.14 o 
  -4  13   8      376.82      345.26     12.22 o 
  -3  13   8      517.05      510.35     15.24 o 
  -2  13   8       90.98       84.87      7.52 o 
  -1  13   8      385.65      382.56     14.43 o 
   0  13   8       84.04       76.92      7.24 o 
   1  13   8      345.01      327.09     12.19 o 
   2  13   8       75.75       71.39      5.76 o 
   3  13   8      530.54      538.71     13.31 o 
   4  13   8      423.85      403.66     11.13 o 
   5  13   8      415.06      397.45     11.31 o 
   6  13   8      149.66      154.89      6.72 o 
   7  13   8       91.76       76.11      5.32 o 
  -6  14   8       92.30       94.66      7.20 o 
  -5  14   8      212.09      224.06     11.84 o 
  -4  14   8      136.08      139.42      9.46 o 
  -3  14   8       84.28       87.89      7.72 o 
  -2  14   8      222.36      217.91     11.48 o 
  -1  14   8      246.28      259.25     12.41 o 
   0  14   8      404.00      430.10     16.33 o 
   1  14   8      221.23      224.98     12.03 o 
   2  14   8      213.13      209.07     10.75 o 
   3  14   8       98.72       90.33      6.59 o 
   4  14   8      140.56      150.21      7.16 o 
   5  14   8      219.96      235.94      8.97 o 
   6  14   8       89.07       87.85      6.11 o 
  -5  15   8      178.97      190.07     10.99 o 
  -4  15   8      168.34      183.70     10.86 o 
  -3  15   8      252.35      252.42     15.73 o 
  -2  15   8      231.32      225.90     14.95 o 
  -1  15   8       90.85       90.64      8.52 o 
   0  15   8       23.21       18.25      6.03 o 
   1  15   8       84.87       88.57      8.61 o 
   2  15   8      221.21      237.16     13.93 o 
   3  15   8      267.74      269.35     10.60 o 
   4  15   8      147.77      158.75      8.49 o 
   5  15   8      185.53      189.25      8.34 o 
  -2  16   8      272.65      277.23     17.13 o 
  -1  16   8      130.44      139.17     12.86 o 
   0  16   8      312.82      308.56     14.52 o 
   1  16   8      123.05      131.24     12.38 o 
   2  16   8      278.10      283.19     14.16 o 
   1   0   9      245.07      262.90      5.30 o 
   2   0   9        0.11        1.85      1.48 o 
   3   0   9     1843.44     1777.08     26.35 o 
   4   0   9     1876.00     1865.52     27.61 o 
   5   0   9     3063.92     3050.02     47.39 o 
   6   0   9      912.49      926.96     15.38 o 
   7   0   9     2404.73     2410.46     35.73 o 
   8   0   9      170.89      167.67      8.59 o 
   9   0   9     1010.05     1013.73     21.97 o 
  10   0   9       35.89       31.50      6.00 o 
  11   0   9      470.99      468.68     18.90 o 
  12   0   9       34.47       40.23      7.81 o 
 -12   1   9      157.49      141.64     13.56 o 
 -11   1   9      346.74      391.98     20.41 o 
 -10   1   9      591.23      616.77     17.84 o 
  -9   1   9      147.85      146.98      9.78 o 
  -8   1   9      126.25      127.09      6.84 o 
  -7   1   9      204.37      202.04      5.15 o 
  -6   1   9      308.82      295.79      7.12 o 
  -5   1   9     1694.68     1684.62     25.55 o 
  -4   1   9      267.63      265.77      5.90 o 
  -3   1   9     1521.44     1528.61     22.53 o 
  -2   1   9     2268.26     2289.30     35.84 o 
  -1   1   9     4574.91     4367.31     58.55 o 
   0   1   9      717.14      718.52     10.42 o 
   1   1   9     4780.93     4578.48     58.99 o 
   2   1   9     2304.59     2346.35     33.72 o 
   3   1   9     1437.27     1475.43     21.25 o 
   4   1   9      272.17      276.74      6.23 o 
   5   1   9     1712.68     1715.12     25.83 o 
   6   1   9      309.76      297.66      6.81 o 
   7   1   9      218.40      226.51      5.77 o 
   8   1   9      164.30      164.95      6.13 o 
   9   1   9      183.84      180.83      6.50 o 
  10   1   9      589.57      595.03     18.62 o 
  11   1   9      352.32      372.88     14.57 o 
  12   1   9      161.17      168.82     11.89 o 
 -12   2   9      365.01      353.59     16.91 o 
 -11   2   9      197.79      215.51     15.23 o 
 -10   2   9      110.14      106.17      6.74 o 
  -9   2   9      362.49      355.93     13.10 o 
  -8   2   9      592.43      602.82     14.83 o 
  -7   2   9      958.31      987.41     18.59 o 
  -6   2   9      448.14      466.50     10.51 o 
  -5   2   9     1030.16     1010.37     16.37 o 
  -4   2   9     1004.09     1004.97     16.19 o 
  -3   2   9       34.42       45.34      2.42 o 
  -2   2   9      457.62      404.68      9.63 o 
  -1   2   9      421.39      453.20      7.83 o 
   0   2   9      147.60      134.57      3.50 o 
   1   2   9      444.35      477.25      7.93 o 
   2   2   9      601.38      536.70      8.39 o 
   3   2   9       12.34       19.55      2.18 o 
   4   2   9     1043.24     1066.05     16.83 o 
   5   2   9     1084.65     1060.82     16.95 o 
   6   2   9      468.21      477.92     10.15 o 
   7   2   9      940.51      979.71     17.17 o 
   8   2   9      567.49      588.22     13.18 o 
   9   2   9      395.95      399.49     10.02 o 
  10   2   9      113.59      110.19      6.97 o 
  11   2   9      216.92      216.80     11.05 o 
  12   2   9      372.74      370.22     14.99 o 
 -12   3   9       87.69       91.29      9.57 o 
 -11   3   9       23.91       21.28      6.76 o 
 -10   3   9      333.30      348.09     12.73 o 
  -9   3   9       24.76       24.85      4.73 o 
  -8   3   9      730.85      716.60     18.09 o 
  -7   3   9      248.17      244.32      7.57 o 
  -6   3   9     2734.78     2632.97     42.26 o 
  -5   3   9      482.70      465.40      9.43 o 
  -4   3   9     1421.22     1367.91     20.86 o 
  -3   3   9     1033.02     1030.43     16.95 o 
  -2   3   9     1195.38     1171.69     18.00 o 
  -1   3   9     1260.50     1297.38     18.77 o 
   0   3   9       82.17       92.27      2.95 o 
   1   3   9     1306.30     1344.79     17.92 o 
   2   3   9     1164.05     1152.33     15.95 o 
   3   3   9      976.57      971.44     16.07 o 
   4   3   9     1373.62     1359.62     21.24 o 
   5   3   9      458.62      439.34      9.77 o 
   6   3   9     2934.55     2834.06     42.66 o 
   7   3   9      252.45      247.91      6.70 o 
   8   3   9      653.47      643.31     14.37 o 
   9   3   9       34.62       32.79      3.57 o 
  10   3   9      355.56      373.80     12.15 o 
  11   3   9       15.90       10.46      4.88 o 
  12   3   9       81.91       74.52      8.21 o 
 -12   4   9      516.50      546.55     21.37 o 
 -11   4   9       14.57       16.80      6.45 o 
 -10   4   9      114.22      121.69      8.63 o 
  -9   4   9      110.23      106.58      7.09 o 
  -8   4   9      270.53      254.16     10.69 o 
  -7   4   9      270.24      281.27      7.28 o 
  -6   4   9       41.27       45.42      3.15 o 
  -5   4   9      117.86      115.16      4.29 o 
  -4   4   9      604.55      547.64     10.69 o 
  -3   4   9       96.23       87.25      3.21 o 
  -2   4   9     4571.32     4590.46     60.71 o 
  -1   4   9      385.27      415.22      7.24 o 
   0   4   9     9405.41     9127.99    105.80 o 
   1   4   9      426.52      459.37      7.81 o 
   2   4   9     4623.59     4628.79     61.12 o 
   3   4   9       75.49       62.94      3.40 o 
   4   4   9      610.17      559.70     10.44 o 
   5   4   9      104.28       98.43      4.00 o 
   6   4   9       45.87       46.30      3.20 o 
   7   4   9      267.97      273.48      7.18 o 
   8   4   9      244.13      222.59      6.38 o 
   9   4   9      116.05      113.72      5.39 o 
  10   4   9      118.43      120.75      7.45 o 
  11   4   9       13.40       12.45      4.95 o 
  12   4   9      476.62      503.08     15.82 o 
 -12   5   9       54.09       59.40      8.63 o 
 -11   5   9       36.28       33.66      4.47 o 
 -10   5   9      274.81      301.04     10.88 o 
  -9   5   9       17.85       14.41      5.19 o 
  -8   5   9      803.34      796.34     21.37 o 
  -7   5   9       47.16       41.79      3.38 o 
  -6   5   9     2137.98     2125.73     35.70 o 
  -5   5   9      397.59      415.33     10.17 o 
  -4   5   9     1081.10     1085.78     19.81 o 
  -3   5   9      193.02      192.58      5.50 o 
  -2   5   9      200.32      203.54      5.15 o 
  -1   5   9     1076.96     1128.05     20.91 o 
   0   5   9      198.55      205.09      4.58 o 
   1   5   9     1186.18     1230.67     17.53 o 
   2   5   9      189.13      194.11      5.01 o 
   3   5   9      196.36      196.91      5.32 o 
   4   5   9     1045.23     1047.18     17.44 o 
   5   5   9      416.20      434.36      8.93 o 
   6   5   9     2100.51     2064.20     33.32 o 
   7   5   9       62.11       61.07      3.74 o 
   8   5   9      652.43      635.57     12.81 o 
   9   5   9       26.50       20.83      3.52 o 
  10   5   9      300.76      296.14     11.20 o 
  11   5   9       40.41       49.25      6.20 o 
  12   5   9       66.39       62.41      6.98 o 
 -11   6   9       80.38       80.40      5.96 o 
 -10   6   9       90.48       94.76      6.52 o 
  -9   6   9      105.51      112.03      7.18 o 
  -8   6   9      202.38      205.97      8.12 o 
  -7   6   9      267.04      248.29      7.57 o 
  -6   6   9      340.88      335.66      9.24 o 
  -5   6   9      449.78      449.48      9.92 o 
  -4   6   9      650.54      657.76     12.80 o 
  -3   6   9       75.35       67.59      3.40 o 
  -2   6   9     2028.10     2061.52     33.18 o 
  -1   6   9      316.92      310.29      5.87 o 
   0   6   9       34.74       30.36      2.04 o 
   1   6   9      279.62      271.51      6.17 o 
   2   6   9     2075.20     2124.24     31.60 o 
   3   6   9       52.22       45.84      2.99 o 
   4   6   9      716.41      712.97     12.59 o 
   5   6   9      516.94      525.72     10.56 o 
   6   6   9      383.11      362.94      8.60 o 
   7   6   9      250.40      239.87      6.94 o 
   8   6   9      221.67      233.19      6.75 o 
   9   6   9      155.89      165.57      5.37 o 
  10   6   9       90.39       89.62      6.95 o 
  11   6   9       69.67       61.95      6.73 o 
 -11   7   9      174.05      176.53      9.85 o 
 -10   7   9      113.28      110.91      7.17 o 
  -9   7   9        4.21        2.88      3.67 o 
  -8   7   9      237.82      214.42      8.56 o 
  -7   7   9        1.62       -2.29      2.31 o 
  -6   7   9      402.67      407.95     10.61 o 
  -5   7   9      127.55      131.73      5.68 o 
  -4   7   9       67.44       64.96      3.80 o 
  -3   7   9       90.48       94.79      4.49 o 
  -2   7   9      139.34      136.07      4.86 o 
  -1   7   9      808.13      801.35     14.36 o 
   0   7   9      237.90      245.05      5.68 o 
   1   7   9      968.99      964.33     14.24 o 
   2   7   9      150.60      138.24      4.36 o 
   3   7   9      177.15      183.95      7.09 o 
   4   7   9       84.86       79.37      3.80 o 
   5   7   9      129.61      133.10      5.11 o 
   6   7   9      405.83      408.07     10.12 o 
   7   7   9        1.78       -2.92      2.48 o 
   8   7   9      260.57      241.01      6.99 o 
   9   7   9        1.42       -2.69      2.47 o 
  10   7   9      121.34      125.88      7.92 o 
  11   7   9      204.39      201.59     10.04 o 
 -10   8   9       55.81       52.34      6.68 o 
  -9   8   9      161.09      166.23      7.88 o 
  -8   8   9       14.69       13.42      4.00 o 
  -7   8   9      187.08      202.31      6.83 o 
  -6   8   9       60.28       50.99      3.93 o 
  -5   8   9      523.65      507.95     11.38 o 
  -4   8   9      327.58      322.30      8.54 o 
  -3   8   9      168.52      164.54      5.45 o 
  -2   8   9      156.22      147.03      5.21 o 
  -1   8   9      349.76      344.52      8.37 o 
   0   8   9      333.60      322.81      8.04 o 
   1   8   9      393.11      386.32      7.62 o 
   2   8   9      145.46      139.72      5.20 o 
   3   8   9      172.48      156.75      5.35 o 
   4   8   9      356.74      352.22      8.49 o 
   5   8   9      479.35      481.68     10.82 o 
   6   8   9       49.46       46.26      3.72 o 
   7   8   9      198.40      202.07      6.75 o 
   8   8   9       12.06       11.34      3.07 o 
   9   8   9      140.98      157.00      5.85 o 
  10   8   9       47.05       48.02      6.10 o 
 -10   9   9       87.64       96.37      7.24 o 
  -9   9   9       17.22       25.76      5.23 o 
  -8   9   9      143.13      148.46      7.49 o 
  -7   9   9       17.11       11.91      3.14 o 
  -6   9   9      378.06      348.78      9.29 o 
  -5   9   9      135.26      148.79      5.78 o 
  -4   9   9      171.41      169.48      6.08 o 
  -3   9   9       45.13       52.87      3.78 o 
  -2   9   9      349.07      351.73      7.77 o 
  -1   9   9      412.97      402.18     13.75 o 
   0   9   9      357.24      374.73      8.96 o 
   1   9   9      248.42      248.11      8.23 o 
   2   9   9      305.94      302.56      7.90 o 
   3   9   9       21.90       22.49      3.09 o 
   4   9   9      143.85      147.49      5.67 o 
   5   9   9      101.56      103.05      4.99 o 
   6   9   9      359.10      330.34      8.85 o 
   7   9   9       12.47        6.98      3.19 o 
   8   9   9      146.23      154.81      6.20 o 
   9   9   9        8.91       11.21      3.22 o 
  10   9   9       72.19       77.21      4.28 o 
  -9  10   9      459.65      465.08     15.81 o 
  -8  10   9      130.90      131.05      6.00 o 
  -7  10   9      270.13      271.23      8.25 o 
  -6  10   9        9.91       12.16      3.44 o 
  -5  10   9       91.04       85.31      4.90 o 
  -4  10   9       51.67       58.87      4.26 o 
  -3  10   9      100.84       99.83      4.97 o 
  -2  10   9       52.16       47.28      4.42 o 
  -1  10   9       52.81       53.37      4.73 o 
   0  10   9     3985.98     3571.18    267.18 o 
   1  10   9       38.85       43.87      4.05 o 
   2  10   9       84.61       86.80      4.88 o 
   3  10   9      148.07      137.10      5.47 o 
   4  10   9       38.05       47.57      3.85 o 
   5  10   9       79.10       73.52      5.15 o 
   6  10   9        5.12        6.30      3.29 o 
   7  10   9      231.46      247.28      7.94 o 
   8  10   9      141.18      131.89      5.93 o 
   9  10   9      455.91      478.41     11.44 o 
  -9  11   9       15.21       14.16      5.57 o 
  -8  11   9      508.83      560.44     20.00 o 
  -7  11   9        9.29        5.04      3.74 o 
  -6  11   9     1321.93     1277.57     24.12 o 
  -5  11   9      172.12      177.92      7.05 o 
  -4  11   9      552.21      539.74     12.62 o 
  -3  11   9       70.08       78.21      5.18 o 
  -2  11   9      142.24      143.87      8.32 o 
  -1  11   9      526.00      550.49     15.95 o 
   0  11   9      124.51      127.65      7.46 o 
   1  11   9      550.22      578.67     13.32 o 
   2  11   9      110.80      111.66      6.14 o 
   3  11   9       65.35       69.73      5.01 o 
   4  11   9      550.71      550.00     12.15 o 
   5  11   9      177.74      182.02      6.84 o 
   6  11   9     1281.68     1267.57     22.88 o 
   7  11   9        4.56        1.66      3.46 o 
   8  11   9      533.87      551.26     12.71 o 
   9  11   9       14.20       13.88      3.74 o 
  -8  12   9        6.46        6.88      4.19 o 
  -7  12   9       26.29       23.65      4.47 o 
  -6  12   9      175.35      166.32      7.79 o 
  -5  12   9       25.26       27.84      4.18 o 
  -4  12   9      817.40      797.62     18.34 o 
  -3  12   9      156.35      156.63      7.26 o 
  -2  12   9      613.17      617.38     27.18 o 
  -1  12   9      145.84      141.04      8.78 o 
   0  12   9     2680.21     2567.03     55.38 o 
   1  12   9      152.98      139.41      7.83 o 
   2  12   9      620.06      600.79     15.44 o 
   3  12   9      172.67      164.50      7.71 o 
   4  12   9      818.64      810.32     17.55 o 
   5  12   9       30.53       34.11      4.28 o 
   6  12   9      169.18      163.24      6.83 o 
   7  12   9       24.76       13.81      3.89 o 
   8  12   9        5.12        4.92      3.72 o 
  -7  13   9       17.64       10.08      4.35 o 
  -6  13   9      196.98      190.52      9.91 o 
  -5  13   9       73.82       79.61      6.74 o 
  -4  13   9      352.98      368.67     11.57 o 
  -3  13   9       23.38       18.50      5.52 o 
  -2  13   9      266.86      247.90     11.83 o 
  -1  13   9       87.77       79.33      7.48 o 
   0  13   9       74.35       76.18      7.95 o 
   1  13   9      109.54      100.01      7.27 o 
   2  13   9      270.97      271.60     10.10 o 
   3  13   9       34.43       39.50      5.05 o 
   4  13   9      368.74      382.63     11.04 o 
   5  13   9       76.31       76.30      5.65 o 
   6  13   9      220.64      228.73      8.14 o 
   7  13   9       21.90       15.51      4.07 o 
  -6  14   9       88.29       69.12      6.72 o 
  -5  14   9      187.21      192.43      9.72 o 
  -4  14   9      265.86      264.11     12.57 o 
  -3  14   9       33.78       36.31      6.34 o 
  -2  14   9      166.44      168.59     10.17 o 
  -1  14   9        5.18        1.43      5.16 o 
   0  14   9      514.63      515.56     18.51 o 
   1  14   9        9.33        9.33      5.68 o 
   2  14   9      152.20      166.74      9.53 o 
   3  14   9       28.73       25.19      5.10 o 
   4  14   9      251.07      252.44     10.19 o 
   5  14   9      192.19      199.13      8.58 o 
   6  14   9       87.74       76.15      6.09 o 
  -4  15   9      139.18      140.25     12.05 o 
  -3  15   9      229.77      251.70     15.41 o 
  -2  15   9       69.36       68.28      7.87 o 
  -1  15   9      455.09      424.10     16.73 o 
   0  15   9       18.94        8.43      5.97 o 
   1  15   9      445.20      452.01     21.60 o 
   2  15   9       68.73       63.19      7.85 o 
   3  15   9      198.23      196.28      9.30 o 
   4  15   9      155.31      154.33      8.47 o 
   0   0  10     4137.80     4145.71     73.14 o 
   1   0  10        0.09       -1.47      1.46 o 
   2   0  10     2889.09     2909.91     41.44 o 
   3   0  10        0.42       -0.95      1.57 o 
   4   0  10      196.23      191.85      5.55 o 
   5   0  10       16.65       12.53      2.46 o 
   6   0  10       11.67        5.86      2.58 o 
   7   0  10       24.65       26.88      2.79 o 
   8   0  10       16.68       15.07      3.44 o 
   9   0  10        7.71        2.22      3.37 o 
  10   0  10      260.69      269.63      9.20 o 
  11   0  10        7.36       11.16      7.77 o 
  12   0  10      329.09      327.50     19.82 o 
 -12   1  10      180.21      187.36     15.57 o 
 -11   1  10      197.76      183.00     14.50 o 
 -10   1  10      751.93      775.61     22.75 o 
  -9   1  10      373.62      395.66     12.53 o 
  -8   1  10      490.65      497.74     15.72 o 
  -7   1  10       25.68       40.26      3.22 o 
  -6   1  10     3685.50     3604.16     56.50 o 
  -5   1  10      337.46      343.48      8.02 o 
  -4   1  10      679.29      680.91     12.19 o 
  -3   1  10       10.45        9.26      2.02 o 
  -2   1  10      774.30      730.53     12.69 o 
  -1   1  10      498.45      492.27      8.63 o 
   0   1  10      510.48      504.73      8.06 o 
   1   1  10      588.96      589.51     10.93 o 
   2   1  10      712.17      676.07     11.00 o 
   3   1  10       24.22       26.42      2.51 o 
   4   1  10      786.34      800.56     13.91 o 
   5   1  10      357.31      358.17      7.61 o 
   6   1  10     3755.53     3705.66     52.99 o 
   7   1  10       23.95       34.00      2.93 o 
   8   1  10      379.49      383.76      9.74 o 
   9   1  10      375.58      380.73     11.27 o 
  10   1  10      790.93      834.88     18.94 o 
  11   1  10      207.51      219.96     11.38 o 
  12   1  10      175.70      172.13     11.94 o 
 -12   2  10      125.50      115.57     12.74 o 
 -11   2  10      204.58      219.04     15.93 o 
 -10   2  10      109.90       94.05     10.73 o 
  -9   2  10      118.44      121.90      9.49 o 
  -8   2  10      357.45      334.20     10.38 o 
  -7   2  10     1113.94     1084.56     20.39 o 
  -6   2  10      245.89      277.28      7.87 o 
  -5   2  10     1071.38     1050.51     17.04 o 
  -4   2  10      162.38      144.07      4.39 o 
  -3   2  10      202.80      194.27      4.95 o 
  -2   2  10     1723.68     1781.52     25.00 o 
  -1   2  10        4.07        6.35      1.59 o 
   0   2  10      609.55      556.77      8.73 o 
   1   2  10        8.43        9.51      1.73 o 
   2   2  10     1753.72     1798.21     24.96 o 
   3   2  10      181.98      177.27      5.04 o 
   4   2  10      158.39      141.51      4.66 o 
   5   2  10     1074.61     1072.82     18.65 o 
   6   2  10      261.09      291.18      7.09 o 
   7   2  10     1087.01     1062.59     17.88 o 
   8   2  10      348.56      326.39      7.75 o 
   9   2  10      124.83      127.17      5.87 o 
  10   2  10       96.02      103.87      5.69 o 
  11   2  10      188.95      219.16     14.87 o 
  12   2  10      127.33      139.13      9.91 o 
 -12   3  10       32.03       39.47      8.13 o 
 -11   3  10      307.73      322.75     18.71 o 
 -10   3  10      165.06      166.71     12.91 o 
  -9   3  10       75.22       73.89      6.43 o 
  -8   3  10       92.08       89.76      6.08 o 
  -7   3  10      193.32      199.37      6.47 o 
  -6   3  10      822.19      819.74     16.37 o 
  -5   3  10     1053.47     1042.33     18.65 o 
  -4   3  10      176.39      198.99      5.80 o 
  -3   3  10     2030.08     2052.22     31.16 o 
  -2   3  10      158.68      172.63      4.78 o 
  -1   3  10     2591.01     2558.15     33.74 o 
   0   3  10       32.15       42.51      2.33 o 
   1   3  10     2790.23     2766.71     36.34 o 
   2   3  10      167.00      189.17      4.79 o 
   3   3  10     1846.80     1849.35     29.02 o 
   4   3  10      201.02      227.78      5.83 o 
   5   3  10     1168.00     1142.27     18.27 o 
   6   3  10      813.85      807.34     14.32 o 
   7   3  10      202.37      210.76      6.31 o 
   8   3  10       60.52       61.84      3.64 o 
   9   3  10       56.06       56.23      4.36 o 
  10   3  10      179.82      176.30      6.56 o 
  11   3  10      273.90      277.80     12.94 o 
  12   3  10       35.62       37.20      7.27 o 
 -11   4  10      272.26      254.99     14.15 o 
 -10   4  10       17.23       17.65      4.80 o 
  -9   4  10      151.11      157.09      8.98 o 
  -8   4  10      164.71      165.88     11.47 o 
  -7   4  10     1644.11     1647.92     31.39 o 
  -6   4  10      185.75      173.96      5.63 o 
  -5   4  10     2736.90     2710.36     42.43 o 
  -4   4  10      115.01      111.98      4.85 o 
  -3   4  10     1072.32     1047.18     17.53 o 
  -2   4  10       61.86       62.00      3.03 o 
  -1   4  10      269.10      254.50      5.68 o 
   0   4  10     1210.64     1212.02     17.77 o 
   1   4  10      301.60      285.81      6.03 o 
   2   4  10       58.52       59.63      2.97 o 
   3   4  10      957.24      943.15     16.21 o 
   4   4  10      120.18      115.70      4.70 o 
   5   4  10     2696.73     2687.56     40.11 o 
   6   4  10      172.79      155.49      5.32 o 
   7   4  10     1576.84     1596.94     26.73 o 
   8   4  10      160.03      176.75      5.73 o 
   9   4  10      160.37      156.58      6.55 o 
  10   4  10       15.38       12.71      3.12 o 
  11   4  10      266.14      277.24     11.26 o 
 -11   5  10      293.07      301.38     11.23 o 
 -10   5  10       11.83       11.18      4.24 o 
  -9   5  10      277.98      282.52     11.99 o 
  -8   5  10      273.52      272.39     11.53 o 
  -7   5  10       29.60       32.13      3.36 o 
  -6   5  10      435.84      455.96      9.89 o 
  -5   5  10      874.48      857.26     16.16 o 
  -4   5  10      136.74      143.02      5.00 o 
  -3   5  10      433.88      449.42      9.49 o 
  -2   5  10       93.64       84.59      3.80 o 
  -1   5  10     3646.89     3633.44     51.93 o 
   0   5  10        2.56        1.82      1.78 o 
   1   5  10     3647.43     3613.93     48.71 o 
   2   5  10       75.24       74.01      3.29 o 
   3   5  10      428.78      438.76      9.78 o 
   4   5  10      103.07      115.65      4.45 o 
   5   5  10      973.28      956.01     15.99 o 
   6   5  10      454.39      455.24      9.67 o 
   7   5  10       30.05       28.62      3.24 o 
   8   5  10      257.58      243.44      7.03 o 
   9   5  10      263.97      275.58      8.74 o 
  10   5  10       15.74       14.75      3.34 o 
  11   5  10      276.88      299.08     11.77 o 
 -11   6  10      119.31      106.02      7.03 o 
 -10   6  10       18.71       18.57      4.76 o 
  -9   6  10      268.89      252.74     10.67 o 
  -8   6  10      100.37       90.57      7.26 o 
  -7   6  10      784.79      800.76     17.36 o 
  -6   6  10      234.97      213.60      7.47 o 
  -5   6  10      982.23      947.37     18.79 o 
  -4   6  10      691.31      691.50     13.37 o 
  -3   6  10      442.10      441.41      9.34 o 
  -2   6  10      160.48      180.37      5.63 o 
  -1   6  10      330.09      352.79      7.48 o 
   0   6  10     3789.44     3598.04     51.65 o 
   1   6  10      304.14      322.83      6.99 o 
   2   6  10      161.11      171.05      5.33 o 
   3   6  10      372.12      387.73      8.64 o 
   4   6  10      704.45      712.78     12.96 o 
   5   6  10     1037.96     1011.13     17.09 o 
   6   6  10      246.80      248.08      7.06 o 
   7   6  10      819.87      826.27     15.61 o 
   8   6  10       87.05       82.99      4.88 o 
   9   6  10      317.40      306.68      7.88 o 
  10   6  10       19.08       22.57      3.63 o 
  11   6  10      119.42      106.94      8.02 o 
 -10   7  10       90.49       89.81      7.01 o 
  -9   7  10       59.57       58.43      6.01 o 
  -8   7  10      357.56      348.15     11.39 o 
  -7   7  10       23.35       21.38      3.35 o 
  -6   7  10       48.20       43.91      5.13 o 
  -5   7  10      455.88      421.06     16.64 o 
  -4   7  10      364.32      356.75      8.77 o 
  -3   7  10        5.54        0.09      2.33 o 
  -2   7  10     1108.31     1126.48     19.54 o 
  -1   7  10      614.06      623.57     11.88 o 
   0   7  10      752.98      756.03     14.36 o 
   1   7  10      555.05      538.12     10.77 o 
   2   7  10     1087.83     1108.29     18.44 o 
   3   7  10       14.35       10.99      2.59 o 
   4   7  10      413.77      407.36      9.20 o 
   5   7  10      500.20      502.66     10.80 o 
   6   7  10       35.42       43.79      3.70 o 
   7   7  10       26.62       25.12      3.38 o 
   8   7  10      436.62      425.38      9.90 o 
   9   7  10       54.34       48.19      3.90 o 
  10   7  10       91.78       88.09      5.34 o 
 -10   8  10      126.10      115.51      7.85 o 
  -9   8  10        7.92        5.65      4.60 o 
  -8   8  10       55.42       47.82      5.14 o 
  -7   8  10       24.26       16.95      3.21 o 
  -6   8  10      148.44      144.39      5.97 o 
  -5   8  10       21.78       20.87      3.33 o 
  -4   8  10      331.85      325.48      9.44 o 
  -3   8  10      187.42      175.99      5.89 o 
  -2   8  10        6.14        4.12      3.54 o 
  -1   8  10      340.26      323.57     10.04 o 
   0   8  10     1084.64     1145.98     20.20 o 
   1   8  10      359.44      361.64      8.74 o 
   2   8  10       50.98       46.22      3.53 o 
   3   8  10      178.48      165.28      5.56 o 
   4   8  10      319.13      315.38      8.21 o 
   5   8  10       23.50       20.44      3.25 o 
   6   8  10      125.51      124.72      5.43 o 
   7   8  10       23.96       18.18      3.45 o 
   8   8  10       52.23       48.42      4.08 o 
   9   8  10        8.14        5.73      3.08 o 
  10   8  10      141.87      135.83      6.54 o 
  -9   9  10       75.53       75.47      6.31 o 
  -8   9  10      201.93      209.92      7.06 o 
  -7   9  10       10.89        5.40      3.05 o 
  -6   9  10      377.51      403.28     10.24 o 
  -5   9  10       30.81       28.50      3.74 o 
  -4   9  10      233.12      219.40      8.90 o 
  -3   9  10      168.47      149.62      5.89 o 
  -2   9  10      145.06      138.14      5.42 o 
  -1   9  10      212.30      219.77      8.21 o 
   0   9  10        0.49        2.19      3.47 o 
   1   9  10      161.21      164.54      6.11 o 
   2   9  10      183.50      177.98      6.80 o 
   3   9  10      162.00      143.79      5.55 o 
   4   9  10      290.71      285.45      7.79 o 
   5   9  10       21.61       20.41      3.41 o 
   6   9  10      314.61      340.38      9.27 o 
   7   9  10       13.03        7.76      3.25 o 
   8   9  10      194.44      201.23      7.18 o 
   9   9  10       81.17       80.15      4.92 o 
  -9  10  10      129.30      134.92      8.80 o 
  -8  10  10       34.03       31.42      4.53 o 
  -7  10  10      328.59      332.13     10.55 o 
  -6  10  10      144.52      150.68      6.47 o 
  -5  10  10      700.48      699.11     15.14 o 
  -4  10  10      113.22      114.54      5.62 o 
  -3  10  10      123.53      131.55      5.77 o 
  -2  10  10      498.21      488.65     14.09 o 
  -1  10  10       87.32       85.12      5.71 o 
   0  10  10      912.37      938.48     23.44 o 
   1  10  10       84.80       84.19      4.74 o 
   2  10  10      416.06      424.39     12.22 o 
   3  10  10      128.19      131.06      5.92 o 
   4  10  10      132.48      140.23      5.73 o 
   5  10  10      706.40      704.47     14.45 o 
   6  10  10      129.23      131.30      5.93 o 
   7  10  10      343.07      336.10      9.43 o 
   8  10  10       38.87       31.27      4.12 o 
   9  10  10      126.86      130.42      6.05 o 
  -8  11  10      111.41      114.13      6.34 o 
  -7  11  10       22.22       16.38      3.89 o 
  -6  11  10       79.43       74.54      5.22 o 
  -5  11  10      191.12      183.77      7.33 o 
  -4  11  10      149.25      150.25      6.45 o 
  -3  11  10      493.18      507.02     14.81 o 
  -2  11  10       98.97      103.73      7.75 o 
  -1  11  10     2133.22     2135.12     46.45 o 
   0  11  10      541.52      503.43     15.41 o 
   1  11  10     2075.93     2077.13     36.81 o 
   2  11  10      115.48      122.54      6.74 o 
   3  11  10      494.63      507.64     13.83 o 
   4  11  10      148.73      142.08      6.56 o 
   5  11  10      185.83      183.93      6.99 o 
   6  11  10       72.81       77.11      5.21 o 
   7  11  10       24.98       18.20      4.01 o 
   8  11  10      102.75      101.66      6.24 o 
  -7  12  10      409.00      428.58     12.73 o 
  -6  12  10       33.16       23.91      4.28 o 
  -5  12  10      475.86      465.72     12.96 o 
  -4  12  10       50.79       36.30      4.89 o 
  -3  12  10      431.22      446.38     16.31 o 
  -2  12  10       83.56       76.75     10.28 o 
  -1  12  10       62.18       50.10      6.49 o 
   0  12  10      184.48      192.12     11.63 o 
   1  12  10       63.22       61.70      6.24 o 
   2  12  10       81.06       81.88      6.02 o 
   3  12  10      458.02      453.54     13.10 o 
   4  12  10       52.39       50.19      5.41 o 
   5  12  10      486.03      495.89     12.83 o 
   6  12  10       31.42       29.70      4.41 o 
   7  12  10      440.67      454.83     11.60 o 
  -6  13  10      148.13      141.56      8.29 o 
  -5  13  10      269.09      281.91     12.66 o 
  -4  13  10       14.68        2.11      4.52 o 
  -3  13  10      279.27      266.87     12.34 o 
  -2  13  10        6.84        5.30      5.29 o 
  -1  13  10      841.13      852.97     25.42 o 
   0  13  10       16.20       17.75      5.86 o 
   1  13  10      839.90      831.46     26.48 o 
   2  13  10        3.93       -1.68      3.94 o 
   3  13  10      258.45      237.90      9.56 o 
   4  13  10        7.80        2.59      4.34 o 
   5  13  10      262.34      261.50      9.50 o 
   6  13  10      146.04      156.38      7.59 o 
  -5  14  10      229.90      246.26     12.65 o 
  -4  14  10       38.46       45.82      6.11 o 
  -3  14  10       85.08       89.57      8.49 o 
  -2  14  10      130.35      132.38      9.46 o 
  -1  14  10       21.74       20.32      6.33 o 
   0  14  10      199.72      154.91     10.22 o 
   1  14  10       21.16       29.92      8.17 o 
   2  14  10      144.76      141.64      9.08 o 
   3  14  10       98.80      111.94      7.78 o 
   4  14  10       31.00       33.47      5.52 o 
   5  14  10      234.31      256.05     10.47 o 
  -2  15  10       81.38       82.71      8.44 o 
  -1  15  10       24.94       18.07      6.46 o 
   0  15  10       39.94       48.19      7.43 o 
   1  15  10       29.12       38.51      8.53 o 
   2  15  10       78.95       79.60      8.50 o 
   1   0  11       96.17       74.46      3.33 o 
   2   0  11        0.27       -0.74      1.66 o 
   3   0  11     1801.09     1793.24     29.21 o 
   4   0  11       36.84       37.28      3.06 o 
   5   0  11      812.21      820.03     15.19 o 
   6   0  11      778.58      776.12     14.68 o 
   7   0  11     1073.44     1036.99     20.18 o 
   8   0  11       80.21       88.85      5.80 o 
   9   0  11        5.35        3.98      4.63 o 
  10   0  11      131.88      132.98      7.50 o 
  11   0  11      238.77      239.58     16.74 o 
 -11   1  11       77.58       79.46     11.11 o 
 -10   1  11      173.25      167.62      9.01 o 
  -9   1  11      130.89      150.64      8.43 o 
  -8   1  11       58.66       54.00      4.98 o 
  -7   1  11       56.37       58.11      4.83 o 
  -6   1  11      167.15      173.41      6.39 o 
  -5   1  11      223.72      219.00      6.40 o 
  -4   1  11      817.22      824.19     14.85 o 
  -3   1  11       69.21       79.16      3.39 o 
  -2   1  11       52.15       49.54      2.81 o 
  -1   1  11     1490.41     1486.50     21.50 o 
   0   1  11      851.96      842.01     12.33 o 
   1   1  11     1551.01     1541.68     21.74 o 
   2   1  11       76.67       78.44      3.09 o 
   3   1  11       34.85       36.69      3.02 o 
   4   1  11      765.09      779.15     14.71 o 
   5   1  11      250.94      235.23      6.60 o 
   6   1  11      189.72      206.89      5.96 o 
   7   1  11       65.47       71.52      3.85 o 
   8   1  11       75.78       65.86      4.03 o 
   9   1  11      140.99      150.96      7.29 o 
  10   1  11      141.96      147.89      7.17 o 
  11   1  11       85.69       95.34      9.15 o 
 -11   2  11      131.42      121.73      7.61 o 
 -10   2  11       68.17       65.86     10.38 o 
  -9   2  11      443.99      458.48     16.17 o 
  -8   2  11      295.66      298.59     10.17 o 
  -7   2  11      886.25      912.39     17.94 o 
  -6   2  11      224.78      228.48      7.29 o 
  -5   2  11       48.00       40.62      3.53 o 
  -4   2  11      385.02      374.95      7.79 o 
  -3   2  11       47.56       51.40      3.34 o 
  -2   2  11     1392.07     1362.65     20.78 o 
  -1   2  11      602.57      588.33      9.58 o 
   0   2  11      226.73      221.95      4.91 o 
   1   2  11      519.51      511.69      9.12 o 
   2   2  11     1343.56     1312.99     20.77 o 
   3   2  11       33.74       36.79      3.01 o 
   4   2  11      382.49      372.95      8.08 o 
   5   2  11       18.52       13.12      2.66 o 
   6   2  11      253.64      259.87      6.72 o 
   7   2  11      852.84      875.19     17.03 o 
   8   2  11      309.45      313.28      7.54 o 
   9   2  11      451.93      464.63     11.77 o 
  10   2  11       77.06       78.38      6.08 o 
  11   2  11      134.72      150.50     16.37 o 
 -11   3  11       38.01       47.56      5.60 o 
 -10   3  11      337.00      358.57     14.08 o 
  -9   3  11       32.47       37.59      5.75 o 
  -8   3  11      382.55      399.89     16.12 o 
  -7   3  11      246.99      249.61      7.75 o 
  -6   3  11     1592.79     1546.53     28.10 o 
  -5   3  11       11.24       11.25      2.91 o 
  -4   3  11     1581.61     1596.48     25.65 o 
  -3   3  11       63.72       63.44      3.21 o 
  -2   3  11      332.56      332.18      7.03 o 
  -1   3  11      299.78      261.44      6.07 o 
   0   3  11      537.37      504.70      8.93 o 
   1   3  11      240.84      218.87      8.15 o 
   2   3  11      300.04      301.39      7.07 o 
   3   3  11       71.30       76.35      3.59 o 
   4   3  11     1468.08     1476.42     23.94 o 
   5   3  11       24.20       21.35      2.89 o 
   6   3  11     1567.90     1534.14     24.50 o 
   7   3  11      291.09      291.22      7.28 o 
   8   3  11      318.56      323.93      8.26 o 
   9   3  11       35.37       43.35      4.33 o 
  10   3  11      348.82      356.52     10.11 o 
  11   3  11       52.52       60.81      7.75 o 
 -11   4  11        9.81       15.30      4.90 o 
 -10   4  11      130.39      145.29      9.01 o 
  -9   4  11       20.52        7.74      4.59 o 
  -8   4  11        7.98        0.12      4.47 o 
  -7   4  11       14.30       17.75      3.32 o 
  -6   4  11       34.58       37.47      3.65 o 
  -5   4  11       28.44       29.30      3.07 o 
  -4   4  11      729.43      719.76     14.22 o 
  -3   4  11      600.16      561.25     11.26 o 
  -2   4  11      834.37      804.62     14.09 o 
  -1   4  11      745.95      736.67     11.92 o 
   0   4  11     7301.79     7317.61     95.65 o 
   1   4  11      739.05      726.40     11.98 o 
   2   4  11      915.52      891.82     13.75 o 
   3   4  11      585.48      564.28     10.72 o 
   4   4  11      830.96      842.93     15.34 o 
   5   4  11       22.30       22.65      2.94 o 
   6   4  11       23.64       19.04      3.06 o 
   7   4  11       14.56       20.10      3.02 o 
   8   4  11       11.25        6.09      2.75 o 
   9   4  11       14.85       10.79      3.56 o 
  10   4  11      112.90      125.38      6.16 o 
  11   4  11        9.71        4.86      6.20 o 
 -11   5  11       73.36       74.94      6.42 o 
 -10   5  11      295.72      316.25     13.41 o 
  -9   5  11        9.99       11.98      5.06 o 
  -8   5  11      630.34      616.45     24.66 o 
  -7   5  11      551.22      526.87     13.93 o 
  -6   5  11     1002.33     1029.20     18.53 o 
  -5   5  11      780.13      755.14     14.32 o 
  -4   5  11     1032.53     1032.89     19.42 o 
  -3   5  11      345.34      348.29      8.32 o 
  -2   5  11      486.54      502.73     10.64 o 
  -1   5  11      727.50      738.02     12.21 o 
   0   5  11      251.68      259.69      8.83 o 
   1   5  11      784.52      777.17     12.59 o 
   2   5  11      486.27      516.94     10.89 o 
   3   5  11      355.66      354.85      8.03 o 
   4   5  11      949.58      973.97     16.99 o 
   5   5  11      716.86      719.12     13.55 o 
   6   5  11     1021.74     1022.90     17.69 o 
   7   5  11      535.64      506.84     11.26 o 
   8   5  11      675.78      697.43     13.79 o 
   9   5  11       15.38       15.40      2.96 o 
  10   5  11      317.68      313.48     11.26 o 
  11   5  11       67.37       61.17      6.95 o 
 -10   6  11      122.73      134.83      8.69 o 
  -9   6  11      270.44      267.12     12.56 o 
  -8   6  11       33.64       31.20      5.78 o 
  -7   6  11      179.09      192.12      7.89 o 
  -6   6  11       41.35       37.99      3.99 o 
  -5   6  11      955.56      958.94     17.55 o 
  -4   6  11     1044.27     1052.07     19.25 o 
  -3   6  11      536.46      534.68     10.79 o 
  -2   6  11      508.34      526.02     10.95 o 
  -1   6  11      329.86      349.07      8.21 o 
   0   6  11      103.71      120.66      4.85 o 
   1   6  11      309.49      321.71      7.72 o 
   2   6  11      508.72      509.45     10.25 o 
   3   6  11      443.30      447.66      9.80 o 
   4   6  11     1146.30     1152.13     18.91 o 
   5   6  11      952.51      962.90     17.61 o 
   6   6  11       46.01       42.52      3.72 o 
   7   6  11      207.19      216.84      6.85 o 
   8   6  11       22.28       19.15      3.29 o 
   9   6  11      296.91      292.48      8.03 o 
  10   6  11      119.78      118.10      6.33 o 
 -10   7  11       94.11       96.73      7.57 o 
  -9   7  11       27.55       21.48      5.11 o 
  -8   7  11       87.39      102.24      7.30 o 
  -7   7  11      132.88      126.06      6.06 o 
  -6   7  11      154.98      134.50      6.23 o 
  -5   7  11      303.33      298.83      9.29 o 
  -4   7  11      221.07      209.34      7.13 o 
  -3   7  11      414.92      411.21      9.86 o 
  -2   7  11      339.37      348.70      9.24 o 
  -1   7  11     1536.72     1477.25     29.95 o 
   0   7  11      410.97      417.96     10.58 o 
   1   7  11     1447.47     1390.52     22.51 o 
   2   7  11      327.11      332.63      7.96 o 
   3   7  11      504.51      503.50      9.98 o 
   4   7  11      250.25      232.40      6.65 o 
   5   7  11      341.78      353.21      8.43 o 
   6   7  11      139.18      131.06      5.61 o 
   7   7  11      137.74      135.61      5.72 o 
   8   7  11       82.26       96.51      5.08 o 
   9   7  11       25.83       22.28      3.72 o 
  10   7  11       98.14       98.89      6.00 o 
  -9   8  11      137.91      137.53     10.54 o 
  -8   8  11       26.52       20.34      3.28 o 
  -7   8  11      180.11      187.59      6.88 o 
  -6   8  11        0.71        0.19      3.30 o 
  -5   8  11      488.54      488.62     13.86 o 
  -4   8  11       49.35       45.92      4.33 o 
  -3   8  11      118.13      125.14      5.15 o 
  -2   8  11      644.03      643.69     14.40 o 
  -1   8  11       14.93        8.53      3.59 o 
   0   8  11      196.93      171.29      9.65 o 
   1   8  11       23.39       25.12      3.43 o 
   2   8  11      660.40      679.25     13.78 o 
   3   8  11       88.04       98.26      4.59 o 
   4   8  11       30.57       26.02      3.32 o 
   5   8  11      502.32      490.20     11.17 o 
   6   8  11        2.12        3.52      3.03 o 
   7   8  11      152.07      164.59      6.46 o 
   8   8  11       36.91       33.20      4.00 o 
   9   8  11      127.05      133.24      5.91 o 
  -9   9  11       18.73       19.22      5.60 o 
  -8   9  11       49.93       43.46      3.97 o 
  -7   9  11       66.52       72.55      4.87 o 
  -6   9  11      140.03      137.84      6.19 o 
  -5   9  11      282.48      272.95      9.23 o 
  -4   9  11        3.28       -1.86      2.99 o 
  -3   9  11      577.06      584.64     13.02 o 
  -2   9  11       80.86       74.92      5.57 o 
  -1   9  11      679.64      680.78     16.27 o 
   0   9  11      206.84      205.31      8.40 o 
   1   9  11      572.75      573.10     12.76 o 
   2   9  11       71.45       63.10      4.71 o 
   3   9  11      551.02      548.47     12.34 o 
   4   9  11       12.32        8.37      3.11 o 
   5   9  11      262.03      259.41      7.91 o 
   6   9  11      126.84      123.38      5.73 o 
   7   9  11       61.64       72.24      4.85 o 
   8   9  11       51.58       50.78      4.54 o 
   9   9  11       16.97       14.15      3.69 o 
  -8  10  11       92.29       91.92      5.34 o 
  -7  10  11      243.63      257.40      8.55 o 
  -6  10  11      123.76      131.20      6.31 o 
  -5  10  11      190.34      195.01      7.40 o 
  -4  10  11       22.07       28.90      3.93 o 
  -3  10  11      161.25      167.68      8.24 o 
  -2  10  11      263.24      278.07     10.63 o 
  -1  10  11      271.79      272.58      9.71 o 
   0  10  11     1740.55     1656.72     34.58 o 
   1  10  11      283.69      268.17      8.62 o 
   2  10  11      229.03      243.25      8.56 o 
   3  10  11      177.09      171.01      7.69 o 
   4  10  11       34.80       40.59      4.05 o 
   5  10  11      188.56      175.15      6.73 o 
   6  10  11      102.01      104.49      5.66 o 
   7  10  11      215.61      224.63      7.97 o 
   8  10  11       98.96      103.05      5.78 o 
  -7  11  11      165.39      180.68      7.45 o 
  -6  11  11      569.90      575.66     15.39 o 
  -5  11  11      277.22      267.55      8.81 o 
  -4  11  11      572.57      547.71     16.05 o 
  -3  11  11      270.73      272.58     12.07 o 
  -2  11  11      298.72      298.33     12.75 o 
  -1  11  11      214.16      223.04     10.12 o 
   0  11  11      156.05      146.89      7.45 o 
   1  11  11      192.87      199.95      9.88 o 
   2  11  11      320.96      330.28     10.80 o 
   3  11  11      273.38      274.44     10.01 o 
   4  11  11      601.59      567.66     15.04 o 
   5  11  11      262.33      247.96      8.34 o 
   6  11  11      587.97      601.11     13.51 o 
   7  11  11      167.46      174.51      7.62 o 
  -6  12  11       97.42       95.89      6.01 o 
  -5  12  11      280.57      272.76      9.99 o 
  -4  12  11      181.19      164.46      8.68 o 
  -3  12  11      100.76       88.50      7.75 o 
  -2  12  11      608.36      583.47     22.23 o 
  -1  12  11      338.64      305.70     13.39 o 
   0  12  11     1031.51     1057.83     26.68 o 
   1  12  11      348.38      326.36     14.56 o 
   2  12  11      610.23      659.81     16.80 o 
   3  12  11       88.29       78.13      6.34 o 
   4  12  11      186.80      172.71      8.40 o 
   5  12  11      271.71      264.79     10.21 o 
   6  12  11       82.45       91.74      5.83 o 
  -5  13  11       64.55       77.64     11.19 o 
  -4  13  11      103.24      110.29      7.77 o 
  -3  13  11       37.28       33.33      6.31 o 
  -2  13  11       32.48       23.52      5.80 o 
  -1  13  11       50.17       38.63      6.54 o 
   0  13  11        9.83        2.62      5.44 o 
   1  13  11       40.06       48.41      7.37 o 
   2  13  11       31.11       35.71      5.30 o 
   3  13  11       52.60       43.93      5.69 o 
   4  13  11      132.97      128.17      7.63 o 
   5  13  11       65.90       64.10      6.42 o 
  -3  14  11       58.94       50.75      7.44 o 
  -2  14  11       34.55       41.88      7.05 o 
  -1  14  11        8.32        0.88      5.48 o 
   0  14  11       98.65       90.61      9.87 o 
   1  14  11        3.33       -4.14      6.81 o 
   2  14  11       23.43       20.86      5.89 o 
   3  14  11       65.37       72.81      6.47 o 
   0   0  12      222.67      173.22      7.18 o 
   1   0  12      665.78      658.20     11.59 o 
   2   0  12      294.16      254.42      6.75 o 
   3   0  12        8.07        9.28      2.54 o 
   4   0  12      250.84      222.21      6.47 o 
   5   0  12      224.05      219.40      6.56 o 
   6   0  12      504.36      490.11     10.68 o 
   7   0  12       50.80       45.61      3.95 o 
   8   0  12        2.02        2.20      2.73 o 
   9   0  12      154.68      137.93      9.24 o 
  10   0  12       70.20       75.57      6.39 o 
  11   0  12      138.41      144.51      8.22 o 
 -11   1  12       96.87       89.92      6.90 o 
 -10   1  12      147.75      137.82      8.94 o 
  -9   1  12      212.96      219.07      8.94 o 
  -8   1  12      383.71      388.21      9.60 o 
  -7   1  12       52.51       49.30      4.00 o 
  -6   1  12      167.80      170.74      6.43 o 
  -5   1  12      319.20      334.10      8.06 o 
  -4   1  12      404.94      391.44      9.22 o 
  -3   1  12      192.89      188.38      5.85 o 
  -2   1  12      530.82      529.58     10.15 o 
  -1   1  12       92.43       99.15      3.54 o 
   0   1  12       20.11       18.52      2.31 o 
   1   1  12       84.62       87.99      3.45 o 
   2   1  12      445.88      440.72      9.95 o 
   3   1  12      199.84      196.61      6.03 o 
   4   1  12      464.55      452.97      9.63 o 
   5   1  12      291.87      298.93      7.91 o 
   6   1  12      161.01      160.80      5.81 o 
   7   1  12       59.20       69.16      4.09 o 
   8   1  12      283.68      302.42     12.50 o 
   9   1  12      193.00      192.20      9.32 o 
  10   1  12      149.90      151.94      9.10 o 
  11   1  12      100.42      110.27      6.68 o 
 -11   2  12       73.22       79.04      6.84 o 
 -10   2  12       64.17       74.58      7.08 o 
  -9   2  12      184.68      170.76     10.20 o 
  -8   2  12       80.29       91.72      4.69 o 
  -7   2  12      699.63      679.74     15.05 o 
  -6   2  12      214.41      203.75      7.35 o 
  -5   2  12      950.41      948.81     18.79 o 
  -4   2  12       27.27       25.31      2.94 o 
  -3   2  12      918.14      908.28     14.96 o 
  -2   2  12      494.46      488.30      9.67 o 
  -1   2  12      387.22      378.10      7.35 o 
   0   2  12       56.19       63.49      3.27 o 
   1   2  12      363.78      352.46      7.82 o 
   2   2  12      424.27      423.76      9.68 o 
   3   2  12      847.35      852.00     16.18 o 
   4   2  12        8.76        5.46      2.56 o 
   5   2  12      912.97      929.17     17.36 o 
   6   2  12      280.15      261.55      6.93 o 
   7   2  12      738.92      721.64     14.48 o 
   8   2  12      100.41      116.35      4.77 o 
   9   2  12      135.38      127.17      7.27 o 
  10   2  12       76.50       79.36      5.88 o 
  11   2  12       65.29       88.24      8.44 o 
 -11   3  12      192.40      206.14     16.29 o 
 -10   3  12       14.00       24.56      5.74 o 
  -9   3  12       45.10       51.12      6.58 o 
  -8   3  12       22.70       20.72      3.06 o 
  -7   3  12      247.58      256.41      7.90 o 
  -6   3  12      149.07      160.27      6.48 o 
  -5   3  12      288.43      293.99      8.24 o 
  -4   3  12       69.98       71.11      3.85 o 
  -3   3  12      316.22      309.36      7.77 o 
  -2   3  12       65.47       52.59      3.18 o 
  -1   3  12     1311.92     1277.90     18.92 o 
   0   3  12     1349.75     1390.91     21.79 o 
   1   3  12     1292.58     1264.18     20.27 o 
   2   3  12      114.80       99.74      4.69 o 
   3   3  12      327.75      321.64      8.05 o 
   4   3  12       69.51       72.07      3.83 o 
   5   3  12      236.85      231.88      6.71 o 
   6   3  12      166.13      176.07      6.36 o 
   7   3  12      238.01      244.47      7.05 o 
   8   3  12       14.85        9.69      2.91 o 
   9   3  12       57.70       57.25      4.92 o 
  10   3  12       15.14       11.35      4.15 o 
  11   3  12      193.64      197.20     11.46 o 
 -10   4  12       98.27      102.75      8.22 o 
  -9   4  12      141.94      167.20     10.05 o 
  -8   4  12       90.81       82.48      5.99 o 
  -7   4  12      272.94      274.19      8.16 o 
  -6   4  12      982.39     1000.26     19.96 o 
  -5   4  12     1470.04     1482.10     27.90 o 
  -4   4  12      535.98      529.92     10.77 o 
  -3   4  12      290.90      291.09      7.60 o 
  -2   4  12      110.11      111.06      4.65 o 
  -1   4  12      265.41      261.62      6.09 o 
   0   4  12      168.91      168.21      5.96 o 
   1   4  12      245.50      246.33      6.60 o 
   2   4  12      132.04      130.52      4.72 o 
   3   4  12      307.08      307.64      7.46 o 
   4   4  12      455.00      440.41      9.75 o 
   5   4  12     1512.64     1543.94     24.41 o 
   6   4  12      983.78      997.94     17.47 o 
   7   4  12      234.85      226.94      7.27 o 
   8   4  12       82.28       81.59      4.55 o 
   9   4  12      164.50      184.25      6.11 o 
  10   4  12      108.92      118.76      6.36 o 
 -10   5  12       47.18       50.52      6.92 o 
  -9   5  12      129.65      126.13      8.85 o 
  -8   5  12      113.27      127.87      6.08 o 
  -7   5  12       43.31       42.73      6.77 o 
  -6   5  12       10.97        3.84      3.07 o 
  -5   5  12      272.36      283.41      7.75 o 
  -4   5  12      357.27      356.49      8.71 o 
  -3   5  12      378.64      353.34      8.67 o 
  -2   5  12     1924.57     1873.14     30.75 o 
  -1   5  12     1584.26     1605.19     32.66 o 
   0   5  12      948.61      928.99     17.07 o 
   1   5  12     1613.55     1639.50     25.55 o 
   2   5  12     1902.62     1865.15     28.94 o 
   3   5  12      392.74      373.40      9.15 o 
   4   5  12      332.50      341.05      8.34 o 
   5   5  12      251.52      252.78      7.23 o 
   6   5  12       14.66       12.83      3.08 o 
   7   5  12       46.45       46.51      3.98 o 
   8   5  12      126.46      131.12      5.58 o 
   9   5  12      119.43      119.69      5.24 o 
  10   5  12       50.73       64.33      5.32 o 
 -10   6  12      132.86      122.82      8.20 o 
  -9   6  12      119.24      126.71      8.96 o 
  -8   6  12      431.58      429.39     12.37 o 
  -7   6  12      252.36      235.67      9.08 o 
  -6   6  12      395.80      417.72     11.26 o 
  -5   6  12      572.36      576.34     12.30 o 
  -4   6  12      459.87      442.75     10.22 o 
  -3   6  12       57.16       57.92      3.93 o 
  -2   6  12      692.31      683.34     14.17 o 
  -1   6  12      789.07      756.94     17.60 o 
   0   6  12     2705.89     2603.24     45.37 o 
   1   6  12      749.90      724.29     13.48 o 
   2   6  12      814.19      817.71     15.11 o 
   3   6  12       64.66       66.09      3.95 o 
   4   6  12      458.70      447.89      9.87 o 
   5   6  12      584.90      581.13     11.83 o 
   6   6  12      408.77      414.66     10.03 o 
   7   6  12      251.44      242.26      7.62 o 
   8   6  12      438.26      426.66     10.35 o 
   9   6  12      137.25      133.95      5.67 o 
  10   6  12      127.56      131.78      6.82 o 
  -9   7  12       66.66       66.52      6.75 o 
  -8   7  12      179.19      180.14      7.69 o 
  -7   7  12      335.05      336.87     11.32 o 
  -6   7  12      402.98      400.87     11.28 o 
  -5   7  12      199.48      210.88      7.99 o 
  -4   7  12      520.96      526.84     11.65 o 
  -3   7  12       50.23       53.26      3.87 o 
  -2   7  12      138.96      141.00      6.05 o 
  -1   7  12      450.92      445.38     12.53 o 
   0   7  12      241.63      235.64      7.91 o 
   1   7  12      429.28      444.53     10.36 o 
   2   7  12      111.93      110.51      5.20 o 
   3   7  12       32.76       27.58      3.36 o 
   4   7  12      519.62      536.76     11.16 o 
   5   7  12      194.74      209.53      6.77 o 
   6   7  12      408.34      405.08     10.10 o 
   7   7  12      374.39      361.61      9.51 o 
   8   7  12      187.69      193.83      7.02 o 
   9   7  12       52.33       51.91      4.37 o 
  -9   8  12       13.72       15.96      5.55 o 
  -8   8  12        2.36       -0.91      3.62 o 
  -7   8  12       16.46       10.12      3.42 o 
  -6   8  12       47.81       37.85      4.40 o 
  -5   8  12       22.14       20.95      4.07 o 
  -4   8  12      199.02      198.73      7.77 o 
  -3   8  12       94.78       98.47      5.33 o 
  -2   8  12      342.08      355.52     10.66 o 
  -1   8  12      185.77      167.27      7.35 o 
   0   8  12     1522.27     1516.53     31.78 o 
   1   8  12      114.45      115.10      5.42 o 
   2   8  12      269.30      273.38      8.94 o 
   3   8  12      102.41       93.67      5.10 o 
   4   8  12      198.99      195.45      6.82 o 
   5   8  12       24.61       27.98      3.70 o 
   6   8  12       58.33       56.39      4.76 o 
   7   8  12       16.48       10.52      3.61 o 
   8   8  12        3.70        2.49      3.37 o 
   9   8  12       12.05        6.69      3.51 o 
  -8   9  12      306.87      322.94     10.19 o 
  -7   9  12      152.24      164.29      6.88 o 
  -6   9  12      442.97      457.10     11.63 o 
  -5   9  12      248.09      252.18      8.93 o 
  -4   9  12      246.37      244.06      8.87 o 
  -3   9  12       52.88       53.53      4.98 o 
  -2   9  12       22.16       13.61      4.07 o 
  -1   9  12       51.84       46.90      5.12 o 
   0   9  12       98.73       95.56      6.25 o 
   1   9  12       59.41       54.80      4.32 o 
   2   9  12       33.86       30.63      4.15 o 
   3   9  12       39.33       34.86      4.33 o 
   4   9  12      253.00      260.04      8.57 o 
   5   9  12      223.01      230.52      7.80 o 
   6   9  12      412.75      401.15     10.53 o 
   7   9  12      160.85      155.90      6.65 o 
   8   9  12      291.89      306.93      9.21 o 
  -8  10  12       71.06       77.49      5.26 o 
  -7  10  12      137.19      139.81      6.70 o 
  -6  10  12      604.22      599.47     14.09 o 
  -5  10  12      289.89      277.47      9.99 o 
  -4  10  12      276.41      288.45      9.99 o 
  -3  10  12      333.00      337.05     11.91 o 
  -2  10  12      297.90      285.84     11.27 o 
  -1  10  12      168.65      175.90      9.93 o 
   0  10  12       51.98       45.47      5.26 o 
   1  10  12      145.27      146.54      7.62 o 
   2  10  12      306.12      281.04      9.27 o 
   3  10  12      358.01      348.28     12.99 o 
   4  10  12      281.88      292.91     10.33 o 
   5  10  12      304.03      302.85      9.01 o 
   6  10  12      587.57      560.87     13.13 o 
   7  10  12      145.56      155.32      6.73 o 
   8  10  12       75.47       81.72      5.45 o 
  -7  11  12       44.50       45.54      4.91 o 
  -6  11  12       45.47       43.03      4.88 o 
  -5  11  12      108.57      116.87      7.76 o 
  -4  11  12      206.90      207.25      9.71 o 
  -3  11  12      169.38      165.86     10.13 o 
  -2  11  12      364.95      352.57     14.36 o 
  -1  11  12      371.78      385.07     13.35 o 
   0  11  12      763.88      783.80     19.62 o 
   1  11  12      356.67      351.97     13.86 o 
   2  11  12      386.30      356.94     11.48 o 
   3  11  12      183.47      195.47      8.83 o 
   4  11  12      213.68      230.25      9.55 o 
   5  11  12      113.71      112.34      7.03 o 
   6  11  12       39.04       37.48      4.67 o 
   7  11  12       58.02       59.67      5.16 o 
  -6  12  12      125.70      107.83      7.61 o 
  -5  12  12       92.90      100.58      7.51 o 
  -4  12  12      124.83      124.52      8.12 o 
  -3  12  12       62.66       56.82      7.11 o 
  -2  12  12       72.48       81.09      7.75 o 
  -1  12  12        2.67        3.23      6.05 o 
   0  12  12        8.96        5.79      4.91 o 
   1  12  12        0.92       -4.51      5.57 o 
   2  12  12       74.71       73.80      6.30 o 
   3  12  12       67.46       64.43      5.93 o 
   4  12  12      148.40      148.41      7.96 o 
   5  12  12       99.40       97.64      7.01 o 
   6  12  12      124.92      124.52      7.61 o 
  -4  13  12      230.95      248.24     12.66 o 
  -3  13  12       69.23       74.05      7.87 o 
  -2  13  12       91.96       88.08      8.35 o 
  -1  13  12      156.85      150.99     10.12 o 
   0  13  12      116.17      126.51     10.59 o 
   1  13  12      154.38      150.57     10.69 o 
   2  13  12       92.41       95.65      7.78 o 
   3  13  12       80.23       70.49      6.40 o 
   4  13  12      197.41      201.56      9.34 o 
  -1  14  12       67.92       70.92      8.15 o 
   0  14  12       24.86       20.17      6.59 o 
   1  14  12       80.19       81.69     11.00 o 
   1   0  13       35.01       37.45      2.71 o 
   2   0  13      399.95      405.44      9.32 o 
   3   0  13      132.78      119.82      4.92 o 
   4   0  13      400.74      446.72     10.10 o 
   5   0  13       24.38       15.58      3.00 o 
   6   0  13      254.25      249.68      8.03 o 
   7   0  13      266.56      283.51      8.65 o 
   8   0  13        7.67        4.27      3.04 o 
   9   0  13       77.03       72.52      7.34 o 
  10   0  13      122.78      145.92      8.43 o 
 -10   1  13       11.72       -0.56      7.49 o 
  -9   1  13       46.07       35.83      5.26 o 
  -8   1  13      261.34      270.95      8.33 o 
  -7   1  13       22.12       27.39      3.69 o 
  -6   1  13      179.18      181.03      6.89 o 
  -5   1  13       72.98       71.34      4.57 o 
  -4   1  13      128.98      121.46      4.91 o 
  -3   1  13       57.63       60.93      3.75 o 
  -2   1  13      478.40      482.58     10.39 o 
  -1   1  13       66.05       57.79      3.10 o 
   0   1  13      658.61      689.46     12.37 o 
   1   1  13       44.94       41.34      3.20 o 
   2   1  13      442.62      460.37     10.31 o 
   3   1  13       70.34       68.45      3.95 o 
   4   1  13      100.40       90.65      4.59 o 
   5   1  13       66.06       67.68      4.12 o 
   6   1  13      187.26      182.90      6.35 o 
   7   1  13       25.97       19.85      3.68 o 
   8   1  13      263.86      284.97      8.68 o 
   9   1  13       48.43       54.46      5.62 o 
  10   1  13       14.21        9.62      4.76 o 
 -10   2  13       99.24      122.77      9.00 o 
  -9   2  13       21.68       24.32      5.25 o 
  -8   2  13      497.46      499.30     11.80 o 
  -7   2  13      109.04      115.77      5.69 o 
  -6   2  13      175.18      171.04      6.91 o 
  -5   2  13       72.91       71.99      4.79 o 
  -4   2  13       32.14       25.84      3.51 o 
  -3   2  13       33.52       40.23      3.38 o 
  -2   2  13      730.86      736.12     13.60 o 
  -1   2  13      509.73      521.77     10.71 o 
   0   2  13      582.97      595.21     12.08 o 
   1   2  13      550.65      548.67     10.60 o 
   2   2  13      666.56      660.99     13.57 o 
   3   2  13       20.99       27.12      3.23 o 
   4   2  13       27.20       20.17      3.13 o 
   5   2  13      102.95      110.06      4.99 o 
   6   2  13      186.98      193.77      6.61 o 
   7   2  13       93.54       94.89      4.97 o 
   8   2  13      425.04      420.54     12.02 o 
   9   2  13       10.80       16.81      4.99 o 
  10   2  13      112.64      135.69      8.33 o 
 -10   3  13      111.87      133.58      9.24 o 
  -9   3  13      316.00      329.16     14.29 o 
  -8   3  13       80.25       73.38      4.86 o 
  -7   3  13      322.50      342.24      9.75 o 
  -6   3  13      637.62      651.84     14.46 o 
  -5   3  13      332.94      329.10      9.42 o 
  -4   3  13      215.71      202.40      7.31 o 
  -3   3  13      180.14      182.54      6.00 o 
  -2   3  13      353.96      350.20      8.26 o 
  -1   3  13      304.75      298.62      7.63 o 
   0   3  13        9.31        6.42      2.84 o 
   1   3  13      290.48      282.75      7.23 o 
   2   3  13      349.47      353.68      8.78 o 
   3   3  13      184.17      200.87      6.48 o 
   4   3  13      271.30      266.50      7.48 o 
   5   3  13      352.45      350.11      8.44 o 
   6   3  13      592.94      614.85     13.54 o 
   7   3  13      325.24      360.09      8.82 o 
   8   3  13       57.15       50.85      3.88 o 
   9   3  13      304.33      325.50      9.07 o 
  10   3  13      100.86      105.76      6.89 o 
 -10   4  13       38.79       38.80      6.53 o 
  -9   4  13        7.70        1.30      5.31 o 
  -8   4  13       64.95       53.55      4.62 o 
  -7   4  13        0.25       -1.80      3.11 o 
  -6   4  13        2.00        0.54      3.21 o 
  -5   4  13      284.48      277.44      8.59 o 
  -4   4  13      215.57      206.76      7.21 o 
  -3   4  13      330.35      339.53      8.35 o 
  -2   4  13      376.71      369.74      8.97 o 
  -1   4  13     1894.89     1935.44     34.79 o 
   0   4  13      459.24      470.52     10.56 o 
   1   4  13     1888.68     1926.96     29.75 o 
   2   4  13      400.48      392.71      9.40 o 
   3   4  13      268.14      289.49      8.30 o 
   4   4  13      188.39      190.02      6.26 o 
   5   4  13      278.84      279.40      8.30 o 
   6   4  13        1.02        2.22      2.94 o 
   7   4  13        0.41       -0.19      2.92 o 
   8   4  13       68.13       65.93      4.46 o 
   9   4  13       11.82        4.70      2.94 o 
  10   4  13       35.77       40.70      5.82 o 
  -9   5  13      239.85      260.28     12.95 o 
  -8   5  13       81.16       73.85      5.32 o 
  -7   5  13      658.68      699.68     18.07 o 
  -6   5  13      150.16      150.19      6.99 o 
  -5   5  13      705.08      720.62     16.14 o 
  -4   5  13      699.34      682.85     15.01 o 
  -3   5  13      548.96      558.66     12.01 o 
  -2   5  13      130.83      143.18      5.52 o 
  -1   5  13      220.80      211.75      8.45 o 
   0   5  13      160.42      155.92      5.99 o 
   1   5  13      259.90      248.61      6.85 o 
   2   5  13      103.95      103.98      5.09 o 
   3   5  13      581.39      591.28     12.60 o 
   4   5  13      740.61      721.85     13.64 o 
   5   5  13      741.91      773.85     14.38 o 
   6   5  13      147.22      144.79      5.80 o 
   7   5  13      683.23      700.76     14.35 o 
   8   5  13       90.84       85.96      5.00 o 
   9   5  13      250.09      257.23      7.81 o 
  -9   6  13       85.05       90.60      8.44 o 
  -8   6  13      131.43      133.99      7.04 o 
  -7   6  13       43.45       36.84      5.09 o 
  -6   6  13      546.72      543.72     15.48 o 
  -5   6  13      560.71      582.30     12.52 o 
  -4   6  13      426.91      409.61     10.72 o 
  -3   6  13      492.81      487.49     10.79 o 
  -2   6  13       11.19       11.82      3.50 o 
  -1   6  13      414.89      396.66     11.52 o 
   0   6  13      374.95      328.20      9.48 o 
   1   6  13      369.34      345.49      8.54 o 
   2   6  13       17.42       21.42      3.52 o 
   3   6  13      456.62      449.04     10.04 o 
   4   6  13      434.45      411.96      9.55 o 
   5   6  13      558.03      569.56     12.01 o 
   6   6  13      565.02      560.52     12.37 o 
   7   6  13       62.97       57.06      4.62 o 
   8   6  13      127.65      128.69      5.90 o 
   9   6  13       84.69       88.64      5.89 o 
  -9   7  13       78.40       94.09      7.89 o 
  -8   7  13        4.92        0.07      3.57 o 
  -7   7  13       55.58       55.21      5.48 o 
  -6   7  13       13.00       12.52      4.37 o 
  -5   7  13      240.89      219.37      8.40 o 
  -4   7  13      456.85      457.86     10.68 o 
  -3   7  13       47.88       54.19      4.54 o 
  -2   7  13      250.49      253.78      9.43 o 
  -1   7  13      314.27      298.45     11.15 o 
   0   7  13      246.17      275.35      9.78 o 
   1   7  13      286.94      275.13      8.19 o 
   2   7  13      282.23      283.75      8.15 o 
   3   7  13       54.63       64.66      4.51 o 
   4   7  13      442.37      434.05     10.07 o 
   5   7  13      262.31      251.82      7.52 o 
   6   7  13        9.11       14.40      3.64 o 
   7   7  13       47.98       59.81      4.65 o 
   8   7  13        4.38        2.94      3.50 o 
   9   7  13       76.38       75.32      5.06 o 
  -8   8  13      221.47      227.39      8.52 o 
  -7   8  13       90.94       83.50      6.32 o 
  -6   8  13      429.31      435.71     12.10 o 
  -5   8  13      315.93      297.33     11.00 o 
  -4   8  13      123.84      129.86      6.13 o 
  -3   8  13       81.12       72.32      5.18 o 
  -2   8  13      150.76      159.04      7.56 o 
  -1   8  13       94.39      101.51      9.11 o 
   0   8  13      423.75      409.75     12.40 o 
   1   8  13       85.74       85.02      7.18 o 
   2   8  13      170.18      173.39      7.13 o 
   3   8  13       76.04       75.20      4.86 o 
   4   8  13      157.18      148.13      6.21 o 
   5   8  13      336.39      327.95      8.78 o 
   6   8  13      389.90      388.83     10.23 o 
   7   8  13       84.22       75.52      5.21 o 
   8   8  13      203.48      214.39      7.72 o 
  -7   9  13      151.64      161.40      7.71 o 
  -6   9  13       35.12       35.16      4.45 o 
  -5   9  13      128.66      140.89      7.37 o 
  -4   9  13      276.69      285.23     10.95 o 
  -3   9  13       39.74       42.17      5.50 o 
  -2   9  13      182.12      185.54      8.23 o 
  -1   9  13      280.25      273.91     10.27 o 
   0   9  13      935.31      938.42     22.07 o 
   1   9  13      282.74      280.77     10.32 o 
   2   9  13      173.44      178.93      7.54 o 
   3   9  13       38.75       38.35      4.60 o 
   4   9  13      296.29      303.56      9.12 o 
   5   9  13      145.47      134.49      6.68 o 
   6   9  13       34.44       29.70      4.35 o 
   7   9  13      158.23      160.64      6.99 o 
  -7  10  13       44.75       45.66      4.84 o 
  -6  10  13      284.31      286.19      9.37 o 
  -5  10  13       64.35       63.89      6.36 o 
  -4  10  13      291.27      294.52     11.49 o 
  -3  10  13      218.20      217.47     11.34 o 
  -2  10  13      112.72      101.67      7.30 o 
  -1  10  13      328.29      332.28     12.99 o 
   0  10  13      142.12      150.01      7.88 o 
   1  10  13      328.53      324.03     12.95 o 
   2  10  13      108.20      100.69      6.29 o 
   3  10  13      213.32      212.06      8.41 o 
   4  10  13      283.90      289.83     10.45 o 
   5  10  13       66.08       68.00      5.66 o 
   6  10  13      270.03      269.84      8.86 o 
   7  10  13       38.18       32.16      4.58 o 
  -6  11  13       68.50       66.24      6.12 o 
  -5  11  13      358.88      382.06     30.90 o 
  -4  11  13      219.26      235.51     10.40 o 
  -3  11  13      192.12      175.66     10.50 o 
  -2  11  13       86.06       85.32      8.13 o 
  -1  11  13      167.89      167.29      9.05 o 
   0  11  13      162.14      171.20      8.64 o 
   1  11  13      156.88      163.89      9.60 o 
   2  11  13       87.71       97.65      7.74 o 
   3  11  13      185.85      196.13      8.91 o 
   4  11  13      219.77      228.90      9.53 o 
   5  11  13      352.70      381.31     12.54 o 
   6  11  13       70.16       72.41      5.86 o 
  -4  12  13       72.17       69.59      7.87 o 
  -3  12  13      392.35      383.73     25.03 o 
  -2  12  13       34.37       18.72      6.13 o 
  -1  12  13      350.04      359.70     15.02 o 
   0  12  13      153.18      154.84      9.25 o 
   1  12  13      328.02      323.25     15.12 o 
   2  12  13       45.84       50.95      5.86 o 
   3  12  13      377.72      390.47     12.69 o 
   4  12  13       91.72       82.19      6.81 o 
  -2  13  13        1.26       -1.35      5.38 o 
  -1  13  13       28.23       20.98      6.45 o 
   0  13  13      196.76      205.02     11.97 o 
   1  13  13       20.75       16.76      6.94 o 
   2  13  13        2.44        2.69      5.48 o 
   0   0  14       59.45       60.66      5.04 o 
   1   0  14      510.73      511.37     11.07 o 
   2   0  14      435.25      440.10     10.14 o 
   3   0  14      135.34      138.34      5.54 o 
   4   0  14       33.11       29.76      3.49 o 
   5   0  14        3.37        2.18      2.82 o 
   6   0  14       27.31       17.19      3.77 o 
   7   0  14       30.99       31.55      4.14 o 
   8   0  14      219.72      203.51      7.64 o 
   9   0  14       46.91       44.34      6.95 o 
  -9   1  14      120.00      117.96      8.13 o 
  -8   1  14      197.81      205.79      7.60 o 
  -7   1  14      302.12      295.11      9.18 o 
  -6   1  14       72.12       81.60      5.13 o 
  -5   1  14      235.57      236.46      7.89 o 
  -4   1  14       88.92       97.82      4.78 o 
  -3   1  14      284.25      275.55      7.57 o 
  -2   1  14      146.82      143.60      5.64 o 
  -1   1  14       67.81       62.04      5.04 o 
   0   1  14      151.20      151.05      5.49 o 
   1   1  14       62.09       60.71      4.00 o 
   2   1  14      185.33      182.95      6.50 o 
   3   1  14      249.25      243.55      7.40 o 
   4   1  14       98.17       97.90      4.91 o 
   5   1  14      199.94      193.60      6.80 o 
   6   1  14       63.53       72.08      4.66 o 
   7   1  14      277.83      270.64      8.89 o 
   8   1  14      192.69      206.05      7.70 o 
   9   1  14       93.71       95.01      7.57 o 
  -9   2  14       52.89       49.71      6.44 o 
  -8   2  14      314.96      352.15      9.95 o 
  -7   2  14       66.38       69.27      4.98 o 
  -6   2  14      551.26      546.50     13.27 o 
  -5   2  14      180.82      175.01      6.99 o 
  -4   2  14       38.02       39.49      4.18 o 
  -3   2  14      156.53      151.36      5.79 o 
  -2   2  14       72.30       68.81      5.34 o 
  -1   2  14       79.31       79.49      4.72 o 
   0   2  14       57.01       49.68      3.78 o 
   1   2  14       96.27       99.61      4.79 o 
   2   2  14       64.35       69.82      4.25 o 
   3   2  14      152.28      163.55      6.05 o 
   4   2  14       54.01       57.10      4.20 o 
   5   2  14      186.15      175.06      6.43 o 
   6   2  14      544.99      557.30     13.78 o 
   7   2  14       69.40       65.00      4.59 o 
   8   2  14      306.17      321.81     10.47 o 
   9   2  14       66.99       66.64      4.72 o 
  -9   3  14      148.58      146.30     10.18 o 
  -8   3  14        0.51        0.29      3.70 o 
  -7   3  14      170.44      187.84      7.26 o 
  -6   3  14      101.10      102.86      5.72 o 
  -5   3  14       29.68       26.02      4.01 o 
  -4   3  14      274.96      278.63      8.72 o 
  -3   3  14       66.41       63.52      4.60 o 
  -2   3  14      479.27      487.57     10.51 o 
  -1   3  14      266.00      246.51      7.83 o 
   0   3  14     1984.27     2005.66     33.16 o 
   1   3  14      244.40      236.05      7.33 o 
   2   3  14      493.05      502.00     11.25 o 
   3   3  14       80.85       72.00      4.50 o 
   4   3  14      278.07      283.35      8.16 o 
   5   3  14       23.08       22.29      3.68 o 
   6   3  14       86.58       95.19      5.30 o 
   7   3  14      152.11      166.49      6.59 o 
   8   3  14        0.02       -1.39      3.02 o 
   9   3  14      174.01      166.82      6.76 o 
  -9   4  14       20.01       26.68      7.22 o 
  -8   4  14      233.29      249.73     11.52 o 
  -7   4  14       23.77       18.29      3.94 o 
  -6   4  14      885.50      949.49     19.86 o 
  -5   4  14      100.46       87.42      5.39 o 
  -4   4  14      390.06      414.68     11.05 o 
  -3   4  14      115.75       99.42      5.44 o 
  -2   4  14      495.16      505.89     12.52 o 
  -1   4  14       23.74       21.99      4.19 o 
   0   4  14      135.74      122.30      6.99 o 
   1   4  14       22.22       24.04      3.52 o 
   2   4  14      539.62      545.95     11.90 o 
   3   4  14      121.72      118.68      5.42 o 
   4   4  14      415.76      431.22     10.53 o 
   5   4  14      100.14       90.77      5.18 o 
   6   4  14      911.93      956.48     17.36 o 
   7   4  14       26.95       27.95      3.71 o 
   8   4  14      210.37      225.86      7.29 o 
   9   4  14       17.23        8.51      3.36 o 
  -9   5  14       37.22       36.49      6.75 o 
  -8   5  14       99.93      105.46      6.47 o 
  -7   5  14       60.10       53.43      5.39 o 
  -6   5  14      163.96      161.48      6.91 o 
  -5   5  14       59.04       51.56      6.40 o 
  -4   5  14      530.63      526.51     12.72 o 
  -3   5  14        8.51        5.55      3.04 o 
  -2   5  14      783.79      806.36     19.24 o 
  -1   5  14      163.06      165.98      9.25 o 
   0   5  14      963.20      978.26     20.02 o 
   1   5  14      149.47      154.00      6.16 o 
   2   5  14      792.59      827.69     16.26 o 
   3   5  14       12.14       11.28      3.71 o 
   4   5  14      509.81      491.72     11.98 o 
   5   5  14       54.95       50.95      4.11 o 
   6   5  14      139.85      128.01      5.71 o 
   7   5  14       68.87       64.65      4.60 o 
   8   5  14      102.32      105.12      5.56 o 
   9   5  14       36.42       30.20      3.95 o 
  -8   6  14      199.36      200.43      8.77 o 
  -7   6  14       22.86       24.55      4.74 o 
  -6   6  14      273.48      263.44     10.38 o 
  -5   6  14       91.30       87.51      5.64 o 
  -4   6  14      229.35      232.66      8.42 o 
  -3   6  14      232.13      225.57      8.13 o 
  -2   6  14      510.23      504.89     14.10 o 
  -1   6  14      746.62      724.62     18.37 o 
   0   6  14        0.97       -2.98      3.74 o 
   1   6  14      856.97      841.02     17.59 o 
   2   6  14      569.31      544.69     12.17 o 
   3   6  14      256.17      260.16      8.10 o 
   4   6  14      274.17      266.26      7.65 o 
   5   6  14       85.68       81.30      4.86 o 
   6   6  14      246.45      261.66      8.26 o 
   7   6  14       22.00       25.71      4.01 o 
   8   6  14      197.86      208.19      7.51 o 
  -8   7  14       18.36       15.11      4.37 o 
  -7   7  14      228.52      226.42      9.79 o 
  -6   7  14       17.18       12.10      4.57 o 
  -5   7  14      439.73      427.50     13.72 o 
  -4   7  14      178.31      174.66      7.97 o 
  -3   7  14       88.25       88.35      5.51 o 
  -2   7  14       50.36       45.18      5.02 o 
  -1   7  14       90.49       79.05      6.95 o 
   0   7  14       70.02       96.63      6.51 o 
   1   7  14      103.93       96.57      6.85 o 
   2   7  14       31.83       30.47      4.37 o 
   3   7  14       84.07       97.74      5.36 o 
   4   7  14      182.06      176.11      6.91 o 
   5   7  14      455.16      437.89     10.82 o 
   6   7  14       20.04       17.88      3.75 o 
   7   7  14      218.12      222.96      7.88 o 
   8   7  14       19.38       15.79      3.99 o 
  -7   8  14       13.27       11.51      4.59 o 
  -6   8  14       31.46       28.32      5.00 o 
  -5   8  14      170.47      168.32      8.66 o 
  -4   8  14       40.82       42.62      5.09 o 
  -3   8  14      219.18      229.58      9.28 o 
  -2   8  14       56.42       58.90      5.52 o 
  -1   8  14      780.44      798.26     19.08 o 
   0   8  14      567.54      540.91     15.09 o 
   1   8  14      702.48      684.21     18.13 o 
   2   8  14       53.31       47.58      4.87 o 
   3   8  14      204.78      206.26      8.08 o 
   4   8  14       46.78       51.48      4.73 o 
   5   8  14      179.57      184.48      7.64 o 
   6   8  14       30.09       20.64      4.15 o 
   7   8  14       12.43       11.09      3.88 o 
  -6   9  14       26.58       32.63      5.55 o 
  -5   9  14      385.43      344.33     22.74 o 
  -4   9  14       55.93       52.98      5.95 o 
  -3   9  14       84.92       73.68      8.28 o 
  -2   9  14      123.27      137.87      7.57 o 
  -1   9  14      200.89      203.31      9.07 o 
   0   9  14        6.98        5.62      4.50 o 
   1   9  14      195.59      192.47      8.96 o 
   2   9  14      118.11      120.73      6.69 o 
   3   9  14       70.63       67.21      5.49 o 
   4   9  14       54.00       51.36      5.16 o 
   5   9  14      353.65      343.33     10.63 o 
   6   9  14       31.78       26.84      4.69 o 
  -6  10  14      225.06      245.91      9.78 o 
  -5  10  14      146.19      144.59      8.56 o 
  -4  10  14      271.78      264.05     11.35 o 
  -3  10  14      227.16      232.06     11.95 o 
  -2  10  14      155.97      159.23      8.86 o 
  -1  10  14      248.67      265.57     10.46 o 
   0  10  14        1.32        1.57      4.51 o 
   1  10  14      262.81      268.81     12.37 o 
   2  10  14      137.29      139.02      7.48 o 
   3  10  14      232.10      244.22      9.80 o 
   4  10  14      269.64      250.89     10.07 o 
   5  10  14      145.40      146.64      7.98 o 
   6  10  14      236.69      263.98      9.53 o 
  -4  11  14       83.07       87.45      8.39 o 
  -3  11  14       50.34       49.79      7.14 o 
  -2  11  14      191.55      186.99     10.84 o 
  -1  11  14       77.44       74.13      7.24 o 
   0  11  14      648.29      655.11     17.88 o 
   1  11  14       72.72       64.51      7.51 o 
   2  11  14      191.34      194.08      8.43 o 
   3  11  14       50.65       51.27      5.72 o 
   4  11  14       95.19      107.38      7.30 o 
  -2  12  14       69.19       70.35      7.92 o 
  -1  12  14       26.24       24.40      6.68 o 
   0  12  14        0.17       -3.41      5.22 o 
   1  12  14       26.07       35.32      7.71 o 
   2  12  14       54.25       57.73      7.43 o 
   1   0  15        7.69        5.63      3.22 o 
   2   0  15      125.44      135.06      5.68 o 
   3   0  15      593.87      594.03     12.84 o 
   4   0  15      305.07      287.60      8.26 o 
   5   0  15        2.52        2.01      3.41 o 
   6   0  15      404.55      412.31     11.45 o 
   7   0  15        1.75       -1.31      3.59 o 
   8   0  15      202.23      224.74      8.34 o 
   9   0  15        2.80        2.15      4.81 o 
  -9   1  15       26.97       23.06      5.28 o 
  -8   1  15       18.55       14.08      3.94 o 
  -7   1  15      177.04      187.34      7.69 o 
  -6   1  15       39.65       28.35      4.36 o 
  -5   1  15      155.89      163.06      7.00 o 
  -4   1  15      128.61      132.10      6.21 o 
  -3   1  15       17.82       16.07      3.33 o 
  -2   1  15      172.87      168.96      6.19 o 
  -1   1  15       99.35       88.54      5.87 o 
   0   1  15      456.94      491.96     11.11 o 
   1   1  15      100.93       94.25      5.32 o 
   2   1  15      140.17      142.25      5.89 o 
   3   1  15       11.40        8.25      3.22 o 
   4   1  15      129.17      135.80      5.80 o 
   5   1  15      152.38      158.68      6.38 o 
   6   1  15       39.08       30.23      4.41 o 
   7   1  15      183.28      191.57      7.82 o 
   8   1  15       15.75        7.79      3.85 o 
   9   1  15       29.91       24.57      3.71 o 
  -9   2  15       13.40       21.79      5.95 o 
  -8   2  15       65.82       75.07      5.28 o 
  -7   2  15       91.89       88.79      5.72 o 
  -6   2  15      474.59      473.65     12.37 o 
  -5   2  15      228.15      207.42     13.56 o 
  -4   2  15      191.51      200.37      7.69 o 
  -3   2  15      277.71      284.36      8.99 o 
  -2   2  15        4.94       10.39      3.31 o 
  -1   2  15      450.44      451.56     13.09 o 
   0   2  15       14.45       10.93      3.25 o 
   1   2  15      471.16      469.83     11.78 o 
   2   2  15        9.40       12.00      3.28 o 
   3   2  15      288.24      295.28      8.40 o 
   4   2  15      212.90      218.91      7.33 o 
   5   2  15      199.70      204.72      7.42 o 
   6   2  15      468.46      461.87     11.30 o 
   7   2  15       87.85       92.46      5.93 o 
   8   2  15       38.66       46.57      4.87 o 
   9   2  15       14.34       13.32      3.73 o 
  -8   3  15       41.03       43.26      4.87 o 
  -7   3  15      291.02      319.90      9.88 o 
  -6   3  15       83.82       96.21      5.93 o 
  -5   3  15      672.17      715.69     16.17 o 
  -4   3  15       24.57       18.71      3.92 o 
  -3   3  15      237.81      231.61      8.16 o 
  -2   3  15      132.21      123.07      9.03 o 
  -1   3  15       68.57       65.27      4.87 o 
   0   3  15       14.71       13.83      3.43 o 
   1   3  15       80.29       74.07      5.84 o 
   2   3  15      155.34      138.93      5.86 o 
   3   3  15      241.86      232.50      7.62 o 
   4   3  15       34.71       34.89      4.03 o 
   5   3  15      678.80      718.12     15.10 o 
   6   3  15       81.28       93.28      5.43 o 
   7   3  15      281.83      293.29      8.98 o 
   8   3  15       37.13       34.28      4.62 o 
  -8   4  15       60.23       59.54      7.33 o 
  -7   4  15       16.00        8.17      4.17 o 
  -6   4  15       44.41       38.54      4.65 o 
  -5   4  15      166.35      162.52      7.13 o 
  -4   4  15       28.86       20.89      4.01 o 
  -3   4  15      442.93      443.32     14.47 o 
  -2   4  15       10.49       11.67      4.67 o 
  -1   4  15     1072.74     1116.26     24.20 o 
   0   4  15       81.32       92.76      5.06 o 
   1   4  15      977.22      988.49     21.08 o 
   2   4  15       13.93       12.69      3.48 o 
   3   4  15      405.31      422.59     10.64 o 
   4   4  15       27.89       25.58      4.01 o 
   5   4  15      150.44      146.71      7.05 o 
   6   4  15       43.25       35.72      4.33 o 
   7   4  15       16.16       17.43      3.97 o 
   8   4  15       60.97       53.72      4.60 o 
  -8   5  15       12.06        8.22      4.25 o 
  -7   5  15      331.04      337.79     12.00 o 
  -6   5  15        2.74        4.65      3.80 o 
  -5   5  15      481.14      506.53     13.10 o 
  -4   5  15       42.61       37.67      4.49 o 
  -3   5  15      258.49      260.10     11.40 o 
  -2   5  15       97.46      102.15      6.53 o 
  -1   5  15      112.25      101.32      6.45 o 
   0   5  15       13.61       14.16      4.48 o 
   1   5  15      129.29      129.14      6.28 o 
   2   5  15      119.86      125.70      5.85 o 
   3   5  15      293.73      303.09      9.55 o 
   4   5  15       40.53       33.82      4.23 o 
   5   5  15      505.72      528.82     11.64 o 
   6   5  15        1.24       -1.42      3.28 o 
   7   5  15      324.14      346.70      9.76 o 
   8   5  15       13.55       13.05      3.87 o 
  -7   6  15       54.97       52.57      5.80 o 
  -6   6  15       69.18       70.60      6.33 o 
  -5   6  15       66.77       58.69      5.11 o 
  -4   6  15      115.69      111.87      6.70 o 
  -3   6  15       92.26       82.02      5.52 o 
  -2   6  15      118.68      120.25      6.87 o 
  -1   6  15      735.57      727.56     17.85 o 
   0   6  15       44.65       40.13      5.20 o 
   1   6  15      639.98      636.25     19.63 o 
   2   6  15      134.72      135.86      6.71 o 
   3   6  15      107.07      104.84      5.64 o 
   4   6  15       86.49       78.77      5.22 o 
   5   6  15       51.38       47.07      4.95 o 
   6   6  15       90.47       97.43      5.39 o 
   7   6  15       53.52       45.71      4.59 o 
  -7   7  15       38.01       33.78      5.46 o 
  -6   7  15       61.31       53.85      5.93 o 
  -5   7  15       52.77       54.76     11.97 o 
  -4   7  15       28.59       27.37      6.88 o 
  -3   7  15        2.00        4.54      4.09 o 
  -2   7  15      134.35      125.59      7.26 o 
  -1   7  15       11.52       15.17      4.75 o 
   0   7  15     1267.62     1244.11     27.82 o 
   1   7  15        9.34        2.68      4.58 o 
   2   7  15      156.10      161.57      7.34 o 
   3   7  15        3.45        2.81      3.55 o 
   4   7  15       18.80       12.39      3.90 o 
   5   7  15       48.19       49.85      4.80 o 
   6   7  15       51.52       48.97      4.62 o 
   7   7  15       40.02       38.80      4.64 o 
  -6   8  15      298.87      287.56     12.81 o 
  -5   8  15        9.01        6.64      5.46 o 
  -4   8  15      137.07      137.11      9.20 o 
  -3   8  15       21.82       19.82      4.68 o 
  -2   8  15       31.09       29.01      5.06 o 
  -1   8  15       34.81       21.08      4.98 o 
   0   8  15      645.21      634.21     17.19 o 
   1   8  15       33.38       24.02      4.93 o 
   2   8  15       46.01       36.40      4.89 o 
   3   8  15       22.06       17.92      4.56 o 
   4   8  15      178.17      183.76      7.38 o 
   5   8  15        6.55        5.71      3.89 o 
   6   8  15      252.00      236.05      8.99 o 
  -5   9  15       59.09       66.94      7.46 o 
  -4   9  15      262.54      257.06     10.90 o 
  -3   9  15      103.41      103.24      7.63 o 
  -2   9  15      244.59      236.05      9.88 o 
  -1   9  15       31.35       33.99      5.44 o 
   0   9  15      334.03      353.36     12.36 o 
   1   9  15       35.34       37.27      6.38 o 
   2   9  15      222.34      219.50     10.08 o 
   3   9  15       94.93       89.38      6.10 o 
   4   9  15      283.54      296.69     10.85 o 
   5   9  15       61.80       56.42      5.35 o 
  -4  10  15       44.55       40.94      6.73 o 
  -3  10  15      112.21      111.10      9.11 o 
  -2  10  15       27.89       26.78      5.93 o 
  -1  10  15      256.48      281.03     11.19 o 
   0  10  15       58.21       38.17      9.05 o 
   1  10  15      243.74      263.44     12.48 o 
   2  10  15       22.90       21.14      5.41 o 
   3  10  15      128.51      134.52      7.43 o 
   4  10  15       34.28       31.63      5.48 o 
  -2  11  15       30.78       21.88      6.63 o 
  -1  11  15      127.79      127.58      8.63 o 
   0  11  15      145.64      137.64      8.33 o 
   1  11  15      122.73      107.10      8.97 o 
   2  11  15       30.40       24.64      5.48 o 
   0   0  16       91.99       80.79      7.83 o 
   1   0  16      737.58      749.82     18.67 o 
   2   0  16      196.22      201.56      7.80 o 
   3   0  16      395.63      381.42      9.91 o 
   4   0  16       96.38       81.72      5.10 o 
   5   0  16       80.52       88.79      5.80 o 
   6   0  16       17.85       17.51      4.31 o 
   7   0  16       52.76       54.97      5.29 o 
   8   0  16      501.95      515.69     13.46 o 
  -8   1  16       41.31       32.90      4.75 o 
  -7   1  16      294.24      300.23     10.05 o 
  -6   1  16      139.57      153.95      7.18 o 
  -5   1  16      245.48      260.09      9.23 o 
  -4   1  16       87.01       89.97      5.67 o 
  -3   1  16       76.32       77.30      4.91 o 
  -2   1  16      316.90      295.40     10.56 o 
  -1   1  16       81.17       65.74      6.02 o 
   0   1  16      163.96      145.27      6.72 o 
   1   1  16       77.54       70.49      5.08 o 
   2   1  16      320.17      306.50      9.64 o 
   3   1  16       76.63       89.60      5.13 o 
   4   1  16       84.11       84.43      5.16 o 
   5   1  16      255.39      277.86      8.60 o 
   6   1  16      133.45      136.16      7.18 o 
   7   1  16      279.29      285.70      9.77 o 
   8   1  16       29.38       26.13      4.70 o 
  -8   2  16       80.93       71.94      5.66 o 
  -7   2  16       22.97       31.23      4.67 o 
  -6   2  16      269.81      283.83      9.68 o 
  -5   2  16       99.15      102.38      6.11 o 
  -4   2  16      288.32      298.79      9.45 o 
  -3   2  16       85.04       78.97      5.37 o 
  -2   2  16       74.47       70.99      5.73 o 
  -1   2  16      132.60      128.50      7.21 o 
   0   2  16       23.72       17.81      4.09 o 
   1   2  16      157.25      155.87      6.87 o 
   2   2  16       60.03       60.13      5.08 o 
   3   2  16       67.40       58.97      4.71 o 
   4   2  16      282.61      272.34     10.38 o 
   5   2  16      108.83      122.72      6.02 o 
   6   2  16      264.81      283.10      8.94 o 
   7   2  16       28.06       31.19      4.81 o 
   8   2  16       92.62       86.61      5.95 o 
  -7   3  16       13.14        8.38      4.03 o 
  -6   3  16        5.20        4.68      4.01 o 
  -5   3  16      185.47      186.56      7.88 o 
  -4   3  16      305.06      312.84      9.88 o 
  -3   3  16       69.19       72.38      5.90 o 
  -2   3  16      482.44      505.22     16.32 o 
  -1   3  16      114.15      131.57      8.47 o 
   0   3  16      443.35      443.55     10.81 o 
   1   3  16      121.40      139.76      6.68 o 
   2   3  16      440.30      464.77     12.47 o 
   3   3  16       65.44       68.23      5.00 o 
   4   3  16      273.80      280.24      8.86 o 
   5   3  16      189.90      195.84      7.44 o 
   6   3  16        8.64        7.11      3.85 o 
   7   3  16       13.20        9.40      3.83 o 
  -7   4  16       38.16       47.88      5.44 o 
  -6   4  16      168.08      166.75      7.54 o 
  -5   4  16       38.27       47.75      5.09 o 
  -4   4  16      324.29      340.66     11.61 o 
  -3   4  16      103.18       94.20      6.80 o 
  -2   4  16      256.29      280.25     13.64 o 
  -1   4  16      131.85      114.86     14.18 o 
   0   4  16       28.25       25.11      4.96 o 
   1   4  16      127.39      131.31      7.70 o 
   2   4  16      251.14      261.86      9.14 o 
   3   4  16      123.08      115.34      5.88 o 
   4   4  16      342.40      352.10      9.84 o 
   5   4  16       48.79       44.43      5.22 o 
   6   4  16      169.66      173.52      7.20 o 
   7   4  16       27.63       34.25      4.67 o 
  -7   5  16       43.13       46.66      5.84 o 
  -6   5  16      109.07      109.54      6.40 o 
  -5   5  16       21.75       17.56      4.80 o 
  -4   5  16       50.20       38.06      5.36 o 
  -3   5  16       94.18       92.42      7.48 o 
  -2   5  16      107.69       89.68      7.32 o 
  -1   5  16       23.59       22.72      4.88 o 
   0   5  16      432.51      435.75     13.31 o 
   1   5  16       28.09       35.59      5.28 o 
   2   5  16       87.54       98.75      6.17 o 
   3   5  16       78.10       76.09      5.63 o 
   4   5  16       38.39       42.28      4.58 o 
   5   5  16       13.08       10.79      3.99 o 
   6   5  16      107.74      112.53      6.15 o 
   7   5  16       54.31       53.22      5.04 o 
  -6   6  16      207.07      217.77      9.94 o 
  -5   6  16       32.77       27.32      5.17 o 
  -4   6  16       67.47       60.06      6.04 o 
  -3   6  16        0.81       -6.22      4.42 o 
  -2   6  16       26.36       18.64      4.68 o 
  -1   6  16       23.04       21.92      4.78 o 
   0   6  16       91.89       78.41      6.37 o 
   1   6  16       36.09       38.01      5.30 o 
   2   6  16       39.52       32.17      5.10 o 
   3   6  16        1.28       -3.49      3.52 o 
   4   6  16       84.44       82.75      5.49 o 
   5   6  16       27.78       30.29      4.48 o 
   6   6  16      190.58      199.39      7.86 o 
  -6   7  16       42.42       40.36      6.47 o 
  -5   7  16       74.34       71.38      7.58 o 
  -4   7  16        5.11        3.62      4.36 o 
  -3   7  16       50.40       45.60      6.43 o 
  -2   7  16      149.02      150.64      8.02 o 
  -1   7  16       10.21        5.28      4.69 o 
   0   7  16        5.91        7.12      4.85 o 
   1   7  16       11.34        5.96      4.53 o 
   2   7  16      147.79      151.79      8.22 o 
   3   7  16       49.04       41.93      5.08 o 
   4   7  16        6.27        2.60      3.80 o 
   5   7  16       79.32       65.27      5.36 o 
   6   7  16       45.50       44.69      5.00 o 
  -5   8  16       67.20       55.56      7.44 o 
  -4   8  16       25.09       28.58      5.81 o 
  -3   8  16       62.78       61.08      6.10 o 
  -2   8  16      138.04      133.63      7.75 o 
  -1   8  16      372.28      366.24     12.41 o 
   0   8  16       54.02       66.94      6.48 o 
   1   8  16      342.99      344.97     16.99 o 
   2   8  16      111.95      101.91      7.43 o 
   3   8  16       80.14       91.32      6.28 o 
   4   8  16       27.31       27.22      4.90 o 
   5   8  16       64.91       55.26      5.28 o 
  -4   9  16       56.11       67.35     10.64 o 
  -3   9  16        4.93        2.15      4.89 o 
  -2   9  16      101.95       89.36      8.46 o 
  -1   9  16       31.49       38.03      5.84 o 
   0   9  16      216.79      211.40      9.84 o 
   1   9  16       27.16       29.36      6.51 o 
   2   9  16      109.69       97.95      7.34 o 
   3   9  16        5.32        3.37      4.35 o 
   4   9  16       49.22       57.43      5.76 o 
  -2  10  16      147.73      168.89      9.74 o 
  -1  10  16       97.23       96.60      7.55 o 
   0  10  16      110.84       94.45      7.49 o 
   1  10  16       68.02       63.08      7.82 o 
   2  10  16      145.90      156.13      8.73 o 
   1   0  17        1.71        2.97      4.55 o 
   2   0  17       47.77       57.61      8.81 o 
   3   0  17      129.80      142.99      6.41 o 
   4   0  17       19.01       21.87      4.55 o 
   5   0  17      195.12      209.99      8.55 o 
   6   0  17      328.45      332.78     10.83 o 
   7   0  17      189.63      215.53     10.00 o 
  -7   1  17      199.69      202.03      8.65 o 
  -6   1  17       57.57       78.60      6.07 o 
  -5   1  17      151.55      148.06      7.39 o 
  -4   1  17       10.16        5.45      4.01 o 
  -3   1  17      118.26      134.35      7.55 o 
  -2   1  17      221.77      230.09      9.63 o 
  -1   1  17      292.93      300.74     11.26 o 
   0   1  17      588.38      549.93     15.26 o 
   1   1  17      290.77      319.55     11.39 o 
   2   1  17      222.27      225.64      8.75 o 
   3   1  17      107.25      116.29      6.00 o 
   4   1  17       16.65        9.66      3.84 o 
   5   1  17      145.99      154.29      7.45 o 
   6   1  17       62.39       85.34      6.18 o 
   7   1  17      217.21      226.39      9.27 o 
  -6   2  17      123.10      129.14      7.11 o 
  -5   2  17      121.58      132.70      7.00 o 
  -4   2  17       78.26       87.31      6.02 o 
  -3   2  17      255.53      242.24     11.31 o 
  -2   2  17       65.95       81.14      7.10 o 
  -1   2  17      152.76      138.34      7.71 o 
   0   2  17      128.33      115.22      7.56 o 
   1   2  17      138.51      131.08      8.69 o 
   2   2  17       58.56       57.16      5.33 o 
   3   2  17      255.30      243.98      8.33 o 
   4   2  17       83.31       78.61      5.36 o 
   5   2  17      122.27      132.97      6.51 o 
   6   2  17      137.01      134.36      7.16 o 
  -6   3  17       89.33       92.89      6.38 o 
  -5   3  17      259.80      272.21      9.58 o 
  -4   3  17       70.72       74.18      6.50 o 
  -3   3  17      264.43      273.58     12.15 o 
  -2   3  17       45.63       47.22      6.34 o 
  -1   3  17       55.92       55.35      6.63 o 
   0   3  17       59.08       43.20      6.32 o 
   1   3  17       59.64       49.03      5.07 o 
   2   3  17       31.33       29.41      5.75 o 
   3   3  17      264.53      278.64      8.95 o 
   4   3  17       83.43       88.93      5.65 o 
   5   3  17      248.40      264.13      8.85 o 
   6   3  17      103.32      126.14      6.45 o 
  -6   4  17        8.41        8.97      4.38 o 
  -5   4  17        3.66        1.11      4.50 o 
  -4   4  17      128.24      123.60      7.61 o 
  -3   4  17       77.72       74.28      7.32 o 
  -2   4  17      119.73      111.14      8.40 o 
  -1   4  17      190.83      185.88     10.19 o 
   0   4  17      122.12      151.92      9.24 o 
   1   4  17      182.32      183.50      7.87 o 
   2   4  17      116.29      119.96      6.64 o 
   3   4  17       74.22       72.40      5.43 o 
   4   4  17      123.95      118.43      6.28 o 
   5   4  17        5.16        8.53      4.38 o 
   6   4  17       10.83        7.11      4.13 o 
  -5   5  17      109.87       93.24      7.05 o 
  -4   5  17       32.43       45.82      5.74 o 
  -3   5  17       30.81       30.73      6.11 o 
  -2   5  17       51.61       41.81      9.27 o 
  -1   5  17       73.41       70.05      7.38 o 
   0   5  17       25.26       16.89      4.94 o 
   1   5  17       88.61       74.60      6.34 o 
   2   5  17       64.24       55.90      5.39 o 
   3   5  17       31.59       32.52      4.83 o 
   4   5  17       30.73       36.39      4.70 o 
   5   5  17      106.74      108.12      6.26 o 
  -5   6  17       58.55       59.11      6.37 o 
  -4   6  17        7.16        2.12      4.56 o 
  -3   6  17        9.26       10.16      5.55 o 
  -2   6  17       19.82       17.76      6.00 o 
  -1   6  17      302.82      308.92     11.19 o 
   0   6  17       82.75       86.08      6.82 o 
   1   6  17      279.11      266.41     10.68 o 
   2   6  17       22.06       16.27      5.06 o 
   3   6  17        3.38        4.45      3.93 o 
   4   6  17        5.78        1.52      3.84 o 
   5   6  17       63.11       71.27      5.53 o 
  -4   7  17       18.17       20.95      6.03 o 
  -3   7  17       35.05       22.17      5.92 o 
  -2   7  17       16.82       13.65      6.00 o 
  -1   7  17       80.31       79.47      6.83 o 
   0   7  17      230.10      263.15     11.06 o 
   1   7  17       87.91       79.53      7.86 o 
   2   7  17       17.48       16.16      5.15 o 
   3   7  17       30.19       19.56      4.87 o 
   4   7  17       21.71       10.77      4.45 o 
  -3   8  17       18.39       17.89      6.13 o 
  -2   8  17        9.59       12.51      5.02 o 
  -1   8  17      113.99       86.81      7.14 o 
   0   8  17       98.46      102.59      7.57 o 
   1   8  17      117.09      113.29      9.16 o 
   2   8  17        5.03        6.11      5.16 o 
   3   8  17       12.60        8.05      4.63 o 
   0   0  18      570.79      613.83     28.25 o 
   1   0  18       90.15       86.51      6.82 o 
   2   0  18      431.83      464.70     14.43 o 
   3   0  18       67.11       73.95      7.59 o 
   4   0  18      130.60      130.82      7.19 o 
   5   0  18       33.00       38.17      5.38 o 
  -5   1  18       23.59       20.09      4.77 o 
  -4   1  18       96.66      104.81      7.46 o 
  -3   1  18       30.69       13.57      6.03 o 
  -2   1  18      129.64      126.82      9.10 o 
  -1   1  18       43.09       41.82      5.91 o 
   0   1  18       21.92       27.31      6.06 o 
   1   1  18       39.28       37.13      5.57 o 
   2   1  18      123.53      112.78      7.55 o 
   3   1  18       38.84       30.75      4.90 o 
   4   1  18      107.07      115.29      6.88 o 
   5   1  18       31.73       25.69      5.01 o 
  -5   2  18        9.76        8.13      5.11 o 
  -4   2  18      149.59      156.46      8.51 o 
  -3   2  18       36.98       30.51      6.31 o 
  -2   2  18       46.39       53.50      7.03 o 
  -1   2  18       61.84       66.74      7.39 o 
   0   2  18      278.82      299.08     17.03 o 
   1   2  18       58.03       61.14      6.35 o 
   2   2  18       57.42       59.92      6.42 o 
   3   2  18       30.48       25.86      4.88 o 
   4   2  18      148.78      163.61      7.17 o 
   5   2  18       11.89        7.84      4.59 o 
  -5   3  18       43.70       38.31      5.89 o 
  -4   3  18       35.10       27.35      5.76 o 
  -3   3  18       45.79       50.82      7.04 o 
  -2   3  18      187.82      170.72     10.16 o 
  -1   3  18      138.74      141.67     15.63 o 
   0   3  18       26.37       16.72      5.96 o 
   1   3  18      150.94      154.01     11.99 o 
   2   3  18      194.17      203.65      8.62 o 
   3   3  18       42.18       30.60      5.13 o 
   4   3  18       37.52       28.89      4.67 o 
   5   3  18       45.01       32.05      4.72 o 
  -4   4  18       37.67       24.85      5.53 o 
  -3   4  18      101.29       94.51      8.37 o 
  -2   4  18       60.19       56.33      6.98 o 
  -1   4  18       93.81      111.94      8.79 o 
   0   4  18       43.14       45.91      7.05 o 
   1   4  18       94.86      105.87      8.64 o 
   2   4  18       65.46       65.85      5.87 o 
   3   4  18       95.25       99.14      6.64 o 
   4   4  18       38.67       33.59      4.77 o 
  -3   5  18       56.50       68.99      7.56 o 
  -2   5  18        4.95        3.91      5.73 o 
  -1   5  18      109.16      103.24      8.69 o 
   0   5  18      245.24      262.91     12.59 o 
   1   5  18       85.77       95.25      7.13 o 
   2   5  18        1.98        2.21      4.61 o 
   3   5  18       51.30       53.84      5.75 o 
  -2   6  18       15.44       11.14      5.98 o 
  -1   6  18       73.87       64.14      7.66 o 
   0   6  18        1.71       -2.31      4.64 o 
   1   6  18       57.52       50.07      7.23 o 
   2   6  18       24.25       16.32      5.40 o 
   0   7  18        9.51        6.04      6.00 o 
   1   0  19       79.98       82.55      7.19 o 
   2   0  19       42.96       49.40      6.29 o 
   3   0  19       92.65       89.93     10.10 o 
  -3   1  19      135.63      136.45      9.67 o 
  -2   1  19        5.44        1.79      5.61 o 
  -1   1  19      321.34      345.74     12.64 o 
   0   1  19        1.96        2.48      6.03 o 
   1   1  19      317.53      333.13     17.33 o 
   2   1  19        8.01        3.92      5.10 o 
   3   1  19      146.47      152.41      8.80 o 
  -2   2  19       56.03       53.54      7.42 o 
  -1   2  19       71.77       73.60      7.89 o 
   0   2  19       63.62       68.65      7.98 o 
   1   2  19       67.03       68.90      6.83 o 
   2   2  19       68.87       64.10      6.74 o 
  -2   3  19      225.37      233.80     12.05 o 
  -1   3  19        3.79        4.56      5.51 o 
   0   3  19        4.47       13.32      7.31 o 
   1   3  19        3.29        0.77      4.95 o 
   2   3  19      206.59      204.63      9.95 o 
  -1   4  19       29.35       29.92      6.88 o 
   0   4  19       94.30      102.90     10.68 o 
   1   4  19       29.16       26.66      6.48 o 
                                                 
